# Supplementary material for: Fasting potentiates the anticancer activity of tyrosine kinase inhibitors by strengthening MAPK signaling inhibition
Source: Oncotarget. 2015 Mar 18;6(14):11820–32. doi: 10.18632/oncotarget.3689 (PMC4494907; doi:10.18632/oncotarget.3689)
Supplement: Supplementary file 2 [file oncotarget-06-11820-s002.xls]

## Sheet: Starvation vs CTRL Down
Functional categorization of genes downregulated during starvation
Ingenuity Canonical Pathways	-log(p-value)	Ratio	z-score	Molecules
Cell Cycle Control of Chromosomal Replication	1,22E01	6,4E-01		MCM5,MCM6,CDC45,CDC6,CDC7,ORC6,RPA1,MCM4,MCM3,RPA3,MCM2,DBF4,CHEK2,CDK2,ORC1,MCM7
Mitotic Roles of Polo-Like Kinase	9,73E00	3,68E-01		KIF23,CDC25C,ESPL1,CDC20,WEE1,PTTG1,PRC1,CDC7,CCNB2,PLK1,CDK1,CCNB1,CDC25B,PLK4,PKMYT1,HSP90AA1,FBXO5,PPP2R1B,CHEK2,KIF11,CDC25A
Role of BRCA1 in DNA Damage Response	8,32E00	3,45E-01	-1,155	TOPBP1,FANCG,BARD1,RPA1,PLK1,RBL1,RFC5,CHEK1,FANCD2,RFC4,E2F1,RFC2,MSH6,BLM,BRCA1,CHEK2,FANCA,E2F2,RFC3
Role of CHK Proteins in Cell Cycle Checkpoint Control	7,93E00	3,46E-01	-0,577	CDC25C,RPA1,PLK1,RFC5,CDK1,CHEK1,PCNA,RFC4,E2F1,RFC2,CLSPN,BRCA1,PPP2R1B,CHEK2,E2F2,CDK2,RFC3,CDC25A
Hereditary Breast Cancer Signaling	6,74E00	2,38E-01		CDC25C,WEE1,FANCG,TUBG1,BARD1,RPA1,DDB2,RFC5,CDK1,CHEK1,CCNB1,FANCD2,RFC4,POLR2E,H2AFX,E2F1,MSH6,RFC2,BLM,BRCA1,CHEK2,FANCA,POLR2L,RFC3
Mismatch Repair in Eukaryotes	6,72E00	6E-01		PCNA,RFC4,MSH6,RFC2,FEN1,RPA1,RFC5,EXO1,RFC3
ATM Signaling	6,44E00	3,14E-01	-1,807	CDC25C,CCNB2,TDP1,CDK1,CHEK1,CCNB1,NFKBIA,SMC2,FANCD2,H2AFX,BID,BLM,BRCA1,CHEK2,CDK2,CDC25A
Aryl Hydrocarbon Receptor Signaling	6,28E00	2,19E-01	-2,668	POLA1,RBL1,CHEK1,NR2F1,CCNA2,NCOA7,CCND3,ALDH1A3,ALDH3A1,CHEK2,ALDH1B1,TFDP1,GSTO1,CYP1B1,FOS,CCNE1,MGST2,E2F1,HSP90AA1,IL1B,DHFR,ALDH3B2,CDK2,MCM7,HSPB1
Cell Cycle: G2/M DNA Damage Checkpoint Regulation	5,79E00	3,18E-01	0,832	CDC25C,CKS2,WEE1,CCNB2,PLK1,AURKA,CDK1,CHEK1,CCNB1,CDC25B,TOP2A,PKMYT1,BRCA1,CHEK2
Estrogen-mediated S-phase Entry	5,12E00	4,29E-01	-2,121	CCNA2,CCNE1,TFDP1,E2F1,RBL1,CDK1,E2F2,CDK2,CDC25A
Role of IL-17A in Psoriasis	4,98E00	6,67E-01		CXCL3,S100A9,CCL20,S100A8,CXCL1,CXCL5
GADD45 Signaling	4,75E00	4,44E-01		PCNA,CCNE1,CCND3,MAP3K4,BRCA1,CDK1,CDK2,CCNB1
Cyclins and Cell Cycle Regulation	4,39E00	2,25E-01	-1,807	TFDP1,SUV39H1,WEE1,CCNB2,CDKN2C,CDK1,CCNB1,CCNA2,CDKN2D,CCNE1,CCND3,E2F1,PPP2R1B,E2F2,CDK2,CDC25A
Pyrimidine Deoxyribonucleotides De Novo Biosynthesis I	3,2E00	3,75E-01		TYMS,DUT,NME4,NME1,RRM2,RRM1
DNA damage-induced 14-3-3σ Signaling	2,89E00	3,33E-01		CCNE1,CCNB2,BRCA1,CDK1,CDK2,CCNB1
Differential Regulation of Cytokine Production in Macrophages and T Helper Cells by IL-17A and IL-17F	2,8E00	5E-01		CCL2,IL1B,CXCL1,CSF2
Superpathway of Cholesterol Biosynthesis	2,79E00	2,8E-01		FDPS,EBP,ACAT2,DHCR24,IDI1,MVK,LBR
CD27 Signaling in Lymphocytes	2,54E00	2,14E-01		FOS,TRAF2,SIVA1,NFKBIA,CASP3,CD70,BID,MAP3K8,MAP3K4
dTMP De Novo Biosynthesis	2,46E00	6E-01		TYMS,SHMT1,DHFR
Differential Regulation of Cytokine Production in Intestinal Epithelial Cells by IL-17A and IL-17F	2,38E00	4E-01		CCL2,IL1B,CXCL1,CSF2
Cell Cycle: G1/S Checkpoint Regulation	2,31E00	1,77E-01	0,632	CDKN2D,CCNE1,TFDP1,CCND3,SUV39H1,E2F1,CDKN2C,RBL1,E2F2,CDK2,CDC25A
PRPP Biosynthesis I	2,27E00	1E00		PRPS2,PRPS1
All-trans-decaprenyl Diphosphate Biosynthesis	2,27E00	1E00		PDSS1,PDSS2
Tryptophan Degradation to 2-amino-3-carboxymuconate Semialdehyde	2,27E00	1E00		IDO1,KYNU
Granzyme B Signaling	2,21E00	3,64E-01	-2,000	CASP3,BID,LMNB1,PARP1
Histamine Degradation	2,21E00	3,64E-01		ALDH1B1,HNMT,ALDH1A3,ALDH3A1
Prostanoid Biosynthesis	2,18E00	5E-01		PTGES,PTGS2,TBXAS1
BER pathway	2,06E00	3,33E-01		LIG1,PCNA,FEN1,PARP1
DNA Double-Strand Break Repair by Homologous Recombination	1,92E00	3,08E-01		LIG1,POLA1,RPA1,BRCA1
Tryptophan Degradation III (Eukaryotic)	1,92E00	3,08E-01		ACAT2,IDO1,HADH,KYNU
Role of IL-17A in Arthritis	1,88E00	1,82E-01		CXCL3,NFKBIA,CCL2,CCL20,CXCL1,CXCL5,PTGS2,NOS2
Arsenate Detoxification I (Glutaredoxin)	1,82E00	6,67E-01		PNP,GSTO1
Citrulline Biosynthesis	1,82E00	6,67E-01		GLS,OAT
Fatty Acid α-oxidation	1,8E00	2,86E-01		ALDH1B1,ALDH1A3,PTGS2,ALDH3A1
Superpathway of Geranylgeranyldiphosphate Biosynthesis I (via Mevalonate)	1,8E00	2,86E-01		FDPS,ACAT2,IDI1,MVK
Superpathway of Citrulline Metabolism	1,78E00	3,75E-01		GLS,OAT,NOS2
Trans, trans-farnesyl Diphosphate Biosynthesis	1,54E00	5E-01		FDPS,IDI1
TNFR1 Signaling	1,46E00	1,63E-01	-1,633	FOS,TRAF2,NFKBIA,CASP3,TNFAIP3,BID,BIRC3
Granzyme A Signaling	1,38E00	2,73E-01		NME1,HIST1H1E,HMGB2
Mevalonate Pathway I	1,38E00	2,73E-01		ACAT2,IDI1,MVK
MIF Regulation of Innate Immunity	1,36E00	1,85E-01	-2,236	PLA2G4A,FOS,NFKBIA,PTGS2,NOS2
TNFR2 Signaling	1,36E00	1,85E-01	-1,000	FOS,TRAF2,NFKBIA,TNFAIP3,BIRC3
Phosphatidylcholine Biosynthesis I	1,34E00	4E-01		CHKA,PCYT1A
Folate Polyglutamylation	1,34E00	4E-01		SHMT1,MTHFD1
Small Cell Lung Cancer Signaling	1,3E00	1,36E-01		TRAF2,CCNE1,NFKBIA,TFDP1,SUV39H1,E2F1,BID,PTGS2,CDK2
Molecular Mechanisms of Cancer	1,29E00	9,97E-02		SUV39H1,CDKN2C,RBL1,CHEK1,CDC25B,NFKBIA,CCND3,FANCD2,SMO,BID,BRCA1,BIRC3,CHEK2,E2F2,CDC25A,CDC25C,TFDP1,CASP3,HAT1,SMAD6,AURKA,FOS,CCNE1,RHOV,CDKN2D,FZD4,E2F1,FZD5,CDK2,WNT1
Cholesterol Biosynthesis I	1,28E00	2,5E-01		EBP,DHCR24,LBR
Cholesterol Biosynthesis II (via 24,25-dihydrolanosterol)	1,28E00	2,5E-01		EBP,DHCR24,LBR
Cholesterol Biosynthesis III (via Desmosterol)	1,28E00	2,5E-01		EBP,DHCR24,LBR
Pyrimidine Ribonucleotides De Novo Biosynthesis	1,27E00	2E-01		NME4,NME1,UMPS,CTPS1
Ovarian Cancer Signaling	1,24E00	1,21E-01		MMP7,FZD4,TFDP1,SUV39H1,E2F1,MSH6,SMO,VEGFC,FZD5,PTGS2,BRCA1,WNT1
Death Receptor Signaling	1,21E00	1,27E-01	-1,265	TRAF2,NFKBIA,CASP3,BID,TNFSF10,BIRC3,PARP9,ARHGDIB,HSPB1,PARP1
Sucrose Degradation V (Mammalian)	1,18E00	3,33E-01		KHK,TPI1
Purine Ribonucleosides Degradation to Ribose-1-phosphate	1,18E00	3,33E-01		PNP,PGM2
Protein Ubiquitination Pathway	1,18E00	1,03E-01		PSMB3,PSMB9,CDC20,HSPA14,DNAJC9,THOP1,PSMD3,UBE2S,DNAJA1,HSPA2,PSMD11,PSMD2,PSMD12,HSPE1,HSPB11,HSP90AA1,UCHL5,PSMD1,BRCA1,BIRC3,UBE2C,HSPB1
Cell Cycle Regulation by BTG Family Proteins	1,14E00	1,61E-01		CCNE1,E2F1,PPP2R1B,E2F2,CDK2
TWEAK Signaling	1,14E00	1,61E-01	-0,447	TRAF2,NFKBIA,CASP3,BID,BIRC3
Asparagine Degradation I	1,14E00	1E00		ASRGL1
Glutamate Removal from Folates	1,14E00	1E00		GGH
Xanthine and Xanthosine Salvage	1,14E00	1E00		PNP
Glycerol-3-phosphate Shuttle	1,14E00	1E00		GPD2
Glycine Degradation (Creatine Biosynthesis)	1,14E00	1E00		GATM
Glutathione-mediated Detoxification	1,11E00	2,14E-01		MGST2,GGH,GSTO1
Role of IL-17F in Allergic Inflammatory Airway Diseases	1,09E00	1,56E-01		CCL2,IL1B,CXCL1,CXCL5,CSF2
Antiproliferative Role of TOB in T Cell Signaling	1,08E00	1,74E-01		CCNA2,CCNE1,TWSG1,CDK2
Remodeling of Epithelial Adherens Junctions	1,08E00	1,35E-01		TUBA1B,NME1,TUBA1A,TUBB4B,TUBG1,TUBA4A,DNM3
NAD biosynthesis II (from tryptophan)	1,06E00	2,86E-01		IDO1,KYNU
Phosphatidylethanolamine Biosynthesis II	1,06E00	2,86E-01		CHKA,ETNK1
Granulocyte Adhesion and Diapedesis	1,04E00	1,18E-01		CLDN10,CXCL3,MMP7,CCL2,CCL20,IL1B,CXCL1,CXCL5,CXCL2,HSPB1
RAN Signaling	1,04E00	2E-01		CSE1L,KPNA2,RANBP1
Tryptophan Degradation X (Mammalian, via Tryptamine)	1,04E00	2E-01		ALDH1B1,ALDH1A3,ALDH3A1
Putrescine Degradation III	1,04E00	2E-01		ALDH1B1,ALDH1A3,ALDH3A1
Oxidative Ethanol Degradation III	1,04E00	2E-01		ALDH1B1,ALDH1A3,ALDH3A1
Salvage Pathways of Pyrimidine Ribonucleotides	1,02E00	1,2E-01		NME4,NME1,SGK1,PLK1,MAP3K8,TTK,NEK2,CDK1,CDK2
Dopamine Degradation	9,7E-01	1,88E-01		ALDH1B1,ALDH1A3,ALDH3A1
Glycolysis I	9,7E-01	1,88E-01		TPI1,FBP1,PFKM
Ethanol Degradation IV	9,7E-01	1,88E-01		ALDH1B1,ALDH1A3,ALDH3A1
Pyridoxal 5'-phosphate Salvage Pathway	9,49E-01	1,25E-01		SGK1,PLK1,MAP3K8,TTK,NEK2,CDK1,CDK2
p53 Signaling	9,41E-01	1,12E-01	1,000	PCNA,TP63,TOPBP1,E2F1,BRCA1,BIRC5,CHEK2,CDK2,DRAM1,CHEK1
Role of Oct4 in Mammalian Embryonic Stem Cell Pluripotency	9,23E-01	1,39E-01		SOX2,NR2F1,CCNF,BRCA1,PARP1
LXR/RXR Activation	8,87E-01	1,16E-01	1,134	CCL2,SAA1,IL1B,S100A8,PTGS2,NOS2,PON3,HADH
Retinoic acid Mediated Apoptosis Signaling	8,85E-01	1,35E-01	-2,236	CASP3,BID,TNFSF10,PARP9,PARP1
Folate Transformations I	8,64E-01	2,22E-01		SHMT1,MTHFD1
Pyrimidine Ribonucleotides Interconversion	8,53E-01	1,67E-01		NME4,NME1,CTPS1
Uracil Degradation II (Reductive)	8,51E-01	5E-01		DPYD
Pyruvate Fermentation to Lactate	8,51E-01	5E-01		LDHA
Methylglyoxal Degradation I	8,51E-01	5E-01		GLO1
Guanine and Guanosine Salvage I	8,51E-01	5E-01		PNP
Choline Degradation I	8,51E-01	5E-01		CHDH
Uridine-5'-phosphate Biosynthesis	8,51E-01	5E-01		UMPS
Thymine Degradation	8,51E-01	5E-01		DPYD
Ceramide Degradation	8,51E-01	5E-01		NAAA
Adenine and Adenosine Salvage I	8,51E-01	5E-01		PNP
Arginine Degradation I (Arginase Pathway)	8,51E-01	5E-01		OAT
Oxidized GTP and dGTP Detoxification	8,51E-01	5E-01		NUDT1
Glucocorticoid Biosynthesis	8,51E-01	5E-01		EBP
Mineralocorticoid Biosynthesis	8,51E-01	5E-01		EBP
Glycine Biosynthesis I	8,51E-01	5E-01		SHMT1
Glutamine Degradation I	8,51E-01	5E-01		GLS
DNA Methylation and Transcriptional Repression Signaling	8,01E-01	1,58E-01		RBBP7,SAP30,DNMT1
IL-17A Signaling in Gastric Cells	8,01E-01	1,58E-01		FOS,CCL20,CXCL1
Glutaryl-CoA Degradation	7,88E-01	2E-01		ACAT2,HADH
IL-17A Signaling in Fibroblasts	7,61E-01	1,33E-01		FOS,NFKBIA,CCL2,CXCL5
Eicosanoid Signaling	7,61E-01	1,33E-01		PLA2G4A,PTGES,PTGS2,TBXAS1
Induction of Apoptosis by HIV1	7,23E-01	1,13E-01	-0,816	TRAF2,NFKBIA,CASP3,BID,SLC25A10,BIRC3
Cleavage and Polyadenylation of Pre-mRNA	7,21E-01	1,82E-01		CSTF2,CSTF3
Primary Immunodeficiency Signaling	7,09E-01	1,43E-01		IL7R,RFX5,UNG
MIF-mediated Glucocorticoid Regulation	7,09E-01	1,43E-01		PLA2G4A,NFKBIA,PTGS2
Docosahexaenoic Acid (DHA) Signaling	6,91E-01	1,25E-01		CASP3,BID,IL1B,BCL2A1
TREM1 Signaling	6,91E-01	1,16E-01	-2,236	CXCL3,CCL2,IL1B,CD83,CSF2
Glucose and Glucose-1-phosphate Degradation	6,91E-01	3,33E-01		PGM2
Glycerol Degradation I	6,91E-01	3,33E-01		GPD2
Ascorbate Recycling (Cytosolic)	6,91E-01	3,33E-01		GSTO1
Tetrahydrobiopterin Biosynthesis I	6,91E-01	3,33E-01		SPR
Geranylgeranyldiphosphate Biosynthesis	6,91E-01	3,33E-01		FDPS
Tetrahydrobiopterin Biosynthesis II	6,91E-01	3,33E-01		SPR
GDP-glucose Biosynthesis	6,91E-01	3,33E-01		PGM2
Glucocorticoid Receptor Signaling	6,8E-01	8,96E-02		HSPA14,SGK1,HSPA2,HMGB1,GTF2A2,FOS,CXCL3,TRAF2,NFKBIA,CCL2,DUSP1,POLR2E,FKBP4,HSP90AA1,IL1B,PTGS2,NOS2,CSF2,POLR2L
Role of Hypercytokinemia/hyperchemokinemia in the Pathogenesis of Influenza	6,62E-01	1,67E-01		CCL2,IL1B
Nucleotide Excision Repair Pathway	6,59E-01	1,21E-01		RPA3,POLR2E,RPA1,POLR2L
Systemic Lupus Erythematosus Signaling	6,58E-01	9,57E-02		FOS,PPIH,LSM6,SNRPB,SNRNP25,HNRNPA2B1,SNRNP70,IL1B,LSM3,SNRPA1,SNRPG
Agranulocyte Adhesion and Diapedesis	6,39E-01	9,78E-02		CLDN10,CXCL3,MMP7,CCL2,CCL20,IL1B,CXCL1,CXCL5,CXCL2
Ethanol Degradation II	6,29E-01	1,3E-01		ALDH1B1,ALDH1A3,ALDH3A1
HMGB1 Signaling	6,21E-01	9,68E-02	-3,000	HMGB1,FOS,RHOV,CCL2,HAT1,RBBP7,IL1B,CSF2,PLAT
Aldosterone Signaling in Epithelial Cells	6,11E-01	9,32E-02		HSPA14,DNAJC9,DUSP1,SGK1,SLC12A2,HSPE1,HSPB11,HSP90AA1,DNAJA1,HSPA2,HSPB1
Role of Cytokines in Mediating Communication between Immune Cells	6,1E-01	1,54E-01		IL1B,CSF2
γ-linolenate Biosynthesis II (Animals)	6,1E-01	1,54E-01		SLC27A5,FADS2
Mitochondrial L-carnitine Shuttle Pathway	6,1E-01	1,54E-01		SLC27A5,CPT1C
Pancreatic Adenocarcinoma Signaling	6,04E-01	9,57E-02	-1,000	CCNE1,TFDP1,SUV39H1,E2F1,VEGFC,PTGS2,BIRC5,E2F2,CDK2
Noradrenaline and Adrenaline Degradation	5,94E-01	1,25E-01		ALDH1B1,ALDH1A3,ALDH3A1
PCP pathway	5,87E-01	1,06E-01	-2,000	FZD4,SMO,FZD5,WNT1,HSPB1
Apoptosis Signaling	5,82E-01	9,86E-02	-0,378	NFKBIA,CASP3,BID,BCL2A1,BIRC3,CDK1,PARP1
Role of Lipids/Lipid Rafts in the Pathogenesis of Influenza	5,81E-01	2,5E-01		FDPS
Sphingosine and Sphingosine-1-phosphate Metabolism	5,81E-01	2,5E-01		NAAA
Proline Biosynthesis II (from Arginine)	5,81E-01	2,5E-01		OAT
Heme Biosynthesis from Uroporphyrinogen-III I	5,81E-01	2,5E-01		CPOX
Arginine Degradation VI (Arginase 2 Pathway)	5,81E-01	2,5E-01		OAT
Myo-inositol Biosynthesis	5,81E-01	2,5E-01		IMPA2
Citrulline-Nitric Oxide Cycle	5,81E-01	2,5E-01		NOS2
Tyrosine Degradation I	5,81E-01	2,5E-01		FAH
Role of PKR in Interferon Induction and Antiviral Response	5,72E-01	1,11E-01		TRAF2,NFKBIA,CASP3,BID
Glutathione Redox Reactions I	5,63E-01	1,43E-01		GPX3,MGST2
Stearate Biosynthesis I (Animals)	5,6E-01	1,2E-01		SLC27A5,DHCR24,ACOT7
Sonic Hedgehog Signaling	5,6E-01	1,2E-01		SMO,CDK1,CCNB1
LPS/IL-1 Mediated Inhibition of RXR Function	5,47E-01	8,89E-02	0,000	ALDH1B1,TRAF2,SLC27A5,MGST2,ACOX2,ALDH1A3,IL1B,HS3ST1,CPT1C,ALDH3B2,ALDH3A1,GSTO1
Inhibition of Angiogenesis by TSP1	5,29E-01	1,15E-01		CD47,CASP3,GUCY1A2
eNOS Signaling	5,25E-01	9,09E-02	-1,890	CCNA2,AQP3,HSPA14,CASP3,GUCY1A2,HSP90AA1,VEGFC,CHRNA5,HSPA2
Cytotoxic T Lymphocyte-mediated Apoptosis of Target Cells	5,21E-01	1,33E-01		CASP3,BID
Tumoricidal Function of Hepatic Natural Killer Cells	5,21E-01	1,33E-01		CASP3,BID
Regulation of Cellular Mechanics by Calpain Protease	5,2E-01	1,05E-01		CCNA2,CCNE1,CDK1,CDK2
Sertoli Cell-Sertoli Cell Junction Signaling	5,13E-01	8,8E-02		CLDN10,TUBA1B,TUBA1A,TUBB4B,PPAP2B,TUBG1,GUCY1A2,TUBA4A,MAP3K8,MAP3K4,NOS2
Prostate Cancer Signaling	5,11E-01	9,33E-02		CCNE1,NFKBIA,TFDP1,SUV39H1,E2F1,HSP90AA1,CDK2
Type I Diabetes Mellitus Signaling	5,11E-01	9,33E-02	-1,890	SOCS3,TRAF2,NFKBIA,CASP3,BID,IL1B,NOS2
PPAR Signaling	5,11E-01	9,33E-02	2,449	NR2F1,FOS,TRAF2,NFKBIA,HSP90AA1,IL1B,PTGS2
Breast Cancer Regulation by Stathmin1	5,06E-01	8,61E-02		TUBA1B,TUBB4B,TUBG1,TUBA4A,CDK1,STMN1,CCNE1,TUBA1A,E2F1,GNB1L,PPP2R1B,CDK2,E2F2
Hematopoiesis from Multipotent Stem Cells	5E-01	2E-01		CSF2
Arginine Biosynthesis IV	5E-01	2E-01		OAT
Tetrahydrofolate Salvage from 5,10-methenyltetrahydrofolate	5E-01	2E-01		MTHFD1
Leukotriene Biosynthesis	5E-01	2E-01		MGST2
Histidine Degradation III	5E-01	2E-01		MTHFD1
Superoxide Radicals Degradation	5E-01	2E-01		SOD2
UDP-N-acetyl-D-glucosamine Biosynthesis II	5E-01	2E-01		GFPT2
Zymosterol Biosynthesis	5E-01	2E-01		LBR
Salvage Pathways of Pyrimidine Deoxyribonucleotides	5E-01	2E-01		TK1
Glycine Betaine Degradation	5E-01	2E-01		SHMT1
Complement System	4,83E-01	1,25E-01		C4BPB,CFH
Serotonin Degradation	4,72E-01	1,07E-01		ALDH1B1,ALDH1A3,ALDH3A1
Mouse Embryonic Stem Cell Pluripotency	4,62E-01	8,97E-02	-2,646	SOX2,ID1,ID2,FZD4,SMO,FZD5,ID3
IL-17A Signaling in Airway Cells	4,61E-01	9,43E-02		CXCL3,NFKBIA,CCL20,CXCL1,CXCL5
April Mediated Signaling	4,47E-01	1,03E-01		FOS,TRAF2,NFKBIA
CD40 Signaling	4,42E-01	9,26E-02		FOS,TRAF2,NFKBIA,TNFAIP3,PTGS2
Airway Pathology in Chronic Obstructive Pulmonary Disease	4,36E-01	1,67E-01		CXCL3
Superpathway of Serine and Glycine Biosynthesis I	4,36E-01	1,67E-01		SHMT1
Calcium Transport I	4,36E-01	1,67E-01		ATP2B4
Bile Acid Biosynthesis, Neutral Pathway	4,36E-01	1,67E-01		SLC27A5
Adenine and Adenosine Salvage III	4,36E-01	1,67E-01		PNP
Role of Wnt/GSK-3β Signaling in the Pathogenesis of Influenza	4,32E-01	9,52E-02	-2,000	FZD4,SMO,FZD5,WNT1
B Cell Activating Factor Signaling	4,23E-01	1E-01		FOS,TRAF2,NFKBIA
Superpathway of D-myo-inositol (1,4,5)-trisphosphate Metabolism	4,16E-01	1,11E-01		ITPKB,IMPA2
Role of MAPK Signaling in the Pathogenesis of Influenza	4,13E-01	9,3E-02		PLA2G4A,CASP3,CCL2,PTGS2
IL-17 Signaling	4,08E-01	8,93E-02		CCL2,CXCL1,CXCL5,PTGS2,NOS2
Colorectal Cancer Metastasis Signaling	4,02E-01	8,05E-02	-2,887	MMP7,CASP3,VEGFC,BIRC5,FOS,RHOV,FZD4,SMO,MSH6,FZD5,PTGS2,NOS2,GNB1L,WNT1
Crosstalk between Dendritic Cells and Natural Killer Cells	3,94E-01	9,09E-02		ICAM3,TNFSF10,CD83,CSF2
RANK Signaling in Osteoclasts	3,91E-01	8,57E-02		FOS,TRAF2,NFKBIA,MAP3K8,MAP3K4,BIRC3
Androgen Biosynthesis	3,84E-01	1,43E-01		EBP
Acyl-CoA Hydrolysis	3,84E-01	1,43E-01		ACOT7
Glycogen Degradation II	3,84E-01	1,43E-01		PGM2
Ketolysis	3,84E-01	1,43E-01		ACAT2
Corticotropin Releasing Hormone Signaling	3,79E-01	8,33E-02		FOS,IVL,GUCY1A2,NR4A1,SMO,PTGS2,NOS2
Xenobiotic Metabolism Signaling	3,78E-01	7,89E-02		ALDH1B1,UGT8,MAP3K4,CYP1B1,GSTO1,MGST2,ALDH1A3,IL1B,HSP90AA1,HS3ST1,MAP3K8,NOS2,ALDH3B2,ALDH3A1,PPP2R1B
Germ Cell-Sertoli Cell Junction Signaling	3,74E-01	8,06E-02		TUBA1B,RHOV,TUBA1A,CFL2,TUBB4B,PPAP2B,TUBG1,TUBA4A,MAP3K8,MAP3K4
Mitochondrial Dysfunction	3,67E-01	7,97E-02		COX7B,COX17,PRDX3,SOD2,CASP3,ATP5G1,GPD2,ATP5J2,NDUFB6,CPT1C,NDUFB3
Glioma Signaling	3,66E-01	8,24E-02		CDKN2D,TFDP1,SUV39H1,E2F1,CDKN2C,RBL1,E2F2
Hypoxia Signaling in the Cardiovascular System	3,61E-01	8,47E-02		NFKBIA,HSP90AA1,UBE2S,LDHA,UBE2C
Endoplasmic Reticulum Stress Pathway	3,61E-01	1E-01		TRAF2,CASP3
Lymphotoxin β Receptor Signaling	3,59E-01	8,7E-02	-1,000	TRAF2,NFKBIA,CASP3,CXCL1
Communication between Innate and Adaptive Immune Cells	3,58E-01	9,09E-02		IL1B,CD83,CSF2
Factors Promoting Cardiogenesis in Vertebrates	3,5E-01	8,22E-02		CCNE1,FZD4,CDC6,SMO,FZD5,CDK2
Embryonic Stem Cell Differentiation into Cardiac Lineages	3,41E-01	1,25E-01		SOX2
Ketogenesis	3,41E-01	1,25E-01		ACAT2
Oleate Biosynthesis II (Animals)	3,41E-01	1,25E-01		FADS2
Glycogen Degradation III	3,41E-01	1,25E-01		PGM2
IL-22 Signaling	3,36E-01	9,52E-02		SOCS3,IL22RA1
FXR/RXR Activation	3,33E-01	8,2E-02		SLC27A5,SAA1,FBP1,IL1B,PON3
Bladder Cancer Signaling	3,33E-01	8,2E-02		MMP7,TFDP1,SUV39H1,E2F1,VEGFC
Adipogenesis pathway	3,05E-01	7,69E-02		FZD4,TXNIP,EZH2,RBBP7,SMO,SAP30,FZD5,SOX9
Fatty Acid Activation	3,05E-01	1,11E-01		SLC27A5
Heme Biosynthesis II	3,05E-01	1,11E-01		CPOX
Basal Cell Carcinoma Signaling	2,99E-01	8E-02		FZD4,SMO,FZD5,WNT1
Glioblastoma Multiforme Signaling	2,93E-01	7,56E-02	-2,449	RHOV,CCNE1,FZD4,E2F1,SMO,FZD5,WNT1,E2F2,CDK2
Fatty Acid β-oxidation I	2,93E-01	8,7E-02		SLC27A5,HADH
Role of Osteoblasts, Osteoclasts and Chondrocytes in Rheumatoid Arthritis	2,88E-01	7,48E-02		FOS,TRAF2,FZD4,NFKBIA,SMO,SMAD6,IL1B,FZD5,CSF2,BIRC3,WNT1
iNOS Signaling	2,88E-01	8,11E-02		FOS,NFKBIA,NOS2
IL-10 Signaling	2,85E-01	7,84E-02		SOCS3,FOS,NFKBIA,IL1B
nNOS Signaling in Skeletal Muscle Cells	2,74E-01	1E-01		SNTB2
Dolichyl-diphosphooligosaccharide Biosynthesis	2,74E-01	1E-01		ALG8
Guanosine Nucleotides Degradation III	2,74E-01	1E-01		PNP
Triacylglycerol Biosynthesis	2,73E-01	8,33E-02		PPAP2B,MBOAT2
p38 MAPK Signaling	2,7E-01	7,5E-02	-1,342	CDC25B,PLA2G4A,TRAF2,DUSP1,IL1B,HSPB1
Wnt/β-catenin Signaling	2,67E-01	7,38E-02	-1,134	SOX2,MMP7,FZD4,SMO,FZD5,SOX9,KREMEN2,PPP2R1B,WNT1
14-3-3-mediated Signaling	2,6E-01	7,37E-02		FOS,TUBA1B,TRAF2,TUBA1A,TUBB4B,TUBG1,TUBA4A
Wnt/Ca+ pathway	2,59E-01	7,69E-02		FZD4,SMO,FZD5
Inhibition of Matrix Metalloproteases	2,55E-01	8E-02		MMP7,TFPI2
Toll-like Receptor Signaling	2,48E-01	7,41E-02		FOS,NFKBIA,TNFAIP3,IL1B
B Cell Development	2,47E-01	9,09E-02		IL7R
Triacylglycerol Degradation	2,47E-01	9,09E-02		ABHD12
Choline Biosynthesis III	2,47E-01	9,09E-02		PCYT1A
Urate Biosynthesis/Inosine 5'-phosphate Degradation	2,47E-01	9,09E-02		PNP
Purine Nucleotides De Novo Biosynthesis II	2,47E-01	9,09E-02		GMPS
Vitamin-C Transport	2,47E-01	9,09E-02		GSTO1
Interferon Signaling	2,39E-01	7,69E-02		OAS1,IFITM1
Hematopoiesis from Pluripotent Stem Cells	2,23E-01	8,33E-02		CSF2
Isoleucine Degradation I	2,23E-01	8,33E-02		ACAT2
Parkinson's Signaling	2,23E-01	8,33E-02		CASP3
1D-myo-inositol Hexakisphosphate Biosynthesis II (Mammalian)	2,02E-01	7,69E-02		ITPKB
D-myo-inositol (1,3,4)-trisphosphate Biosynthesis	2,02E-01	7,69E-02		ITPKB
Adenosine Nucleotides Degradation II	2,02E-01	7,69E-02		PNP

## Sheet: Starvation vs CTRL Up
Functional categorization of genes upregulated during starvation
Ingenuity Canonical Pathways	-log(p-value)	Ratio	z-score	Molecules
Unfolded protein response	6,73E00	2,92E-01		CALR,DDIT3,ERN1,DNAJC3,CANX,OS9,CEBPB,DNAJB9,HSPA5,SEL1L,SYVN1,HSP90B1,ERO1LB,PPP1R15A
Endoplasmic Reticulum Stress Pathway	3,25E00	3E-01		CALR,HSP90B1,DDIT3,ERN1,DNAJC3,HSPA5
Caveolar-mediated Endocytosis Signaling	3,11E00	1,82E-01		FYN,FLNB,CD55,ITGA3,FLNA,HLA-A,FLNC,ITGA6,FLOT1,ITGB4
Virus Entry via Endocytic Pathways	2,67E00	1,51E-01		FLNB,FYN,CD55,ITGA3,FLNA,HLA-A,FLNC,MRAS,ITGA6,ITGB4,PRKCZ
Aldosterone Signaling in Epithelial Cells	2,67E00	1,27E-01		NEDD4,PDIA3,SOS2,DNAJC3,DNAJC10,DNAJB2,PLCH2,DNAJB9,HSPA5,SLC9A1,PRKCZ,HSP90B1,DNAJC4,DNAJB11,HSPA13
Cysteine Biosynthesis/Homocysteine Degradation	2,51E00	1E00		CBS/LOC102724560,CTH
Lipid Antigen Presentation by CD1	2,35E00	3,08E-01		CALR,PDIA3,PSAP,CANX
NRF2-mediated Oxidative Stress Response	2,05E00	1,07E-01	2,333	MGST1,FTL,PPIB,DNAJC3,GCLC,HERPUD1,DNAJC10,DNAJB2,DNAJB9,PRKCZ,BACH1,DNAJC4,DNAJB11,MRAS,SQSTM1,EPHX1
Axonal Guidance Signaling	1,98E00	8,88E-02		FYN,ADAM17,RGS3,ECEL1,PDIA3,EPHB2,PDGFA,SOS2,PLCH2,PRKAG1,PRKCZ,VEGFA,SHC1,MICAL1,ITGA3,WNT7A,RHOD,ABLIM3,MRAS,SEMA3B,WNT5B,BMP1,NGEF,MMP10,PDGFB,MYL9,GLI1
γ-glutamyl Cycle	1,96E00	3,33E-01		OPLAH,GCLC,GGACT
UVA-Induced MAPK Signaling	1,83E00	1,29E-01	2,000	TP53,PARP6,BCL2L1,PDIA3,MRAS,PARP3,RPS6KA2,PLCH2,MAPK11
Antigen Presentation Pathway	1,82E00	1,85E-01		CALR,HLA-A,PDIA3,CANX,HLA-F
PI3K/AKT Signaling	1,76E00	1,1E-01	1,508	TP53,GAB2,SHC1,BCL2L1,HSP90B1,IKBKG,ITGA3,SOS2,CDKN1A,PPP2R5B,MRAS,PRKCZ
Glioma Signaling	1,73E00	1,18E-01	1,897	TP53,SHC1,CAMK1D,PDGFA,SOS2,CDKN1A,MRAS,IGF2R,PDGFB,PRKCZ
Role of Tissue Factor in Cancer	1,7E00	1,16E-01		VEGFA,TP53,FYN,BCL2L1,ITGA3,MRAS,ITGA6,HBEGF,RPS6KA2,MAPK11
Histidine Degradation VI	1,56E00	4E-01		MICAL1,MICAL2
Pregnenolone Biosynthesis	1,56E00	4E-01		MICAL1,MICAL2
Glycine Betaine Degradation	1,56E00	4E-01		SHMT2,SDSL
ErbB4 Signaling	1,54E00	1,3E-01	2,236	SHC1,ADAM17,SOS2,MRAS,NCSTN,APH1B,PRKCZ
Glioblastoma Multiforme Signaling	1,49E00	1,01E-01	2,309	TP53,SHC1,WNT7A,RHOD,PDGFA,PDIA3,SOS2,CDKN1A,MRAS,PLCH2,PDGFB,WNT5B
PTEN Signaling	1,43E00	1,05E-01	-3,000	SHC1,BCL2L1,IKBKG,ITGA3,SOS2,CDKN1A,MRAS,FGFR2,IGF2R,PRKCZ
Selenocysteine Biosynthesis II (Archaea and Eukaryotes)	1,4E00	3,33E-01		SEPHS2,SARS
Bile Acid Biosynthesis, Neutral Pathway	1,4E00	3,33E-01		AKR1C1/AKR1C2,AKR1C3
tRNA Charging	1,38E00	1,43E-01		CARS,WARS,GARS,AARS,SARS
Inhibition of Angiogenesis by TSP1	1,28E00	1,54E-01	2,000	VEGFA,TP53,FYN,MAPK11
Androgen Biosynthesis	1,27E00	2,86E-01		AKR1C3,HSD17B14
Glycogen Degradation II	1,27E00	2,86E-01		PYGB,TYMP
L-cysteine Degradation II	1,26E00	1E00		CTH
Asparagine Biosynthesis I	1,26E00	1E00		ASNS
Ephrin Receptor Signaling	1,25E00	9,23E-02		VEGFA,SHC1,FYN,NGEF,ITGA3,RGS3,EPHB2,PDGFA,SOS2,MRAS,PDGFB,GRINA
JAK/Stat Signaling	1,23E00	1,11E-01	1,134	SHC1,BCL2L1,SOS2,CDKN1A,SOCS2,MRAS,CEBPB
Prolactin Signaling	1,2E00	1,09E-01	1,633	SHC1,FYN,SOS2,SOCS2,MRAS,CEBPB,PRKCZ
Glycogen Degradation III	1,16E00	2,5E-01		PYGB,TYMP
Methylglyoxal Degradation III	1,16E00	2,5E-01		AKR1C1/AKR1C2,AKR1C3
Neuregulin Signaling	1,15E00	1,01E-01	2,236	SHC1,ADAM17,HSP90B1,ITGA3,SOS2,MRAS,HBEGF,PRKCZ
Sperm Motility	1,14E00	1,06E-01	2,646	PDE2A,PDIA3,PTK6,MRAS,PLCH2,PRKCZ,PRKAG1
Phospholipases	1,13E00	1,38E-01		PLD3,PDIA3,PLD6,PLCH2
IL-17A Signaling in Fibroblasts	1,09E00	1,33E-01		IKBKG,LCN2,CEBPB,MAPK11
Macropinocytosis Signaling	1,08E00	1,09E-01		PDGFA,USP6NL,MRAS,ITGB4,PDGFB,PRKCZ
STAT3 Pathway	1,05E00	1,07E-01		CDKN1A,SOCS2,MRAS,FGFR2,IGF2R,MAPK11
Thyroid Cancer Signaling	1,05E00	1,29E-01		TP53,SHC1,CDH1,MRAS
Notch Signaling	1,05E00	1,29E-01	1,000	ADAM17,NCSTN,APH1B,LFNG
PAK Signaling	1,04E00	1E-01	2,646	MYL9,SHC1,ITGA3,PDGFA,SOS2,MRAS,PDGFB
Ubiquinol-10 Biosynthesis (Eukaryotic)	9,88E-01	2E-01		MICAL1,MICAL2
β-alanine Degradation I	9,67E-01	5E-01		ALDH6A1
Lipoate Biosynthesis and Incorporation II	9,67E-01	5E-01		LIAS
1,25-dihydroxyvitamin D3 Biosynthesis	9,67E-01	5E-01		CYP2R1
Glycine Biosynthesis I	9,67E-01	5E-01		SHMT2
L-serine Degradation	9,67E-01	5E-01		SDSL
Molecular Mechanisms of Cancer	9,52E-01	7,31E-02		TP53,GAB2,FYN,SOS2,NCSTN,MAPK11,PRKAG1,PRKCZ,SHC1,BCL2L1,ITGA3,CDH1,WNT7A,HHAT,RHOD,CDKN1A,MRAS,APH1B,ARHGEF2,GLI1,WNT5B,BMP1
VDR/RXR Activation	9,44E-01	1E-01	-0,447	PDGFA,MXD1,CDKN1A,SEMA3B,CEBPB,PRKCZ
IGF-1 Signaling	9,43E-01	9,09E-02	1,414	SHC1,NEDD4,SOS2,SOCS2,MRAS,PRKCZ,PRKAG1,GRB10
IL-8 Signaling	9,39E-01	8,16E-02	3,464	VEGFA,MYL9,BCL2L1,CDH1,IKBKG,PLD3,RHOD,NCF2,MRAS,HBEGF,PLD6,PRKCZ
PCP pathway	9,32E-01	1,06E-01		CELSR1,WNT7A,CTHRC1,SDC3,WNT5B
Estrogen Biosynthesis	9,23E-01	1,36E-01		AKR1C3,HSD17B8,HSD17B14
Bladder Cancer Signaling	9,19E-01	9,84E-02		VEGFA,TP53,CDH1,CDKN1A,MRAS,MMP10
Antioxidant Action of Vitamin C	9,19E-01	9,84E-02	-2,449	IKBKG,PLD3,PDIA3,PLD6,PLCH2,MAPK11
PPAR Signaling	9,18E-01	9,33E-02	-2,646	SHC1,HSP90B1,IKBKG,PDGFA,SOS2,MRAS,PDGFB
Choline Biosynthesis III	9,17E-01	1,82E-01		PLD3,PLD6
NGF Signaling	9,02E-01	8,89E-02	2,828	TP53,SHC1,IKBKG,SOS2,MRAS,TRIO,RPS6KA2,PRKCZ
CDK5 Signaling	8,95E-01	9,21E-02	1,342	LAMA5,ITGA3,PPP2R5B,MRAS,ITGA6,MAPK11,PRKAG1
FLT3 Signaling in Hematopoietic Progenitor Cells	8,94E-01	9,68E-02		GAB2,SHC1,SOS2,MRAS,RPS6KA2,MAPK11
Basal Cell Carcinoma Signaling	8,48E-01	1E-01		TP53,WNT7A,GLI1,WNT5B,BMP1
HER-2 Signaling in Breast Cancer	8,47E-01	9,38E-02		TP53,SOS2,CDKN1A,MRAS,ITGB4,PRKCZ
UVC-Induced MAPK Signaling	8,34E-01	1,08E-01	2,000	TP53,MRAS,MAPK11,PRKCZ
Neuropathic Pain Signaling In Dorsal Horn Neurons	8,24E-01	9,23E-02	2,449	CAMK1D,PDIA3,PLCH2,PRKCZ,PRKAG1,GRINA
Myc Mediated Apoptosis Signaling	8,22E-01	9,8E-02		TP53,SHC1,SOS2,MRAS,PRKCZ
Integrin Signaling	8,2E-01	7,74E-02	3,162	MYL9,SHC1,FYN,ITGA3,TSPAN7,RHOD,SOS2,MRAS,ITGA6,ZYX,ITGB4,PDGFB
Melanoma Signaling	8,04E-01	1,05E-01		TP53,CDH1,CDKN1A,MRAS
Pentose Phosphate Pathway (Oxidative Branch)	8,03E-01	3,33E-01		PGD
Urea Cycle	8,03E-01	3,33E-01		ASS1
Glutathione Biosynthesis	8,03E-01	3,33E-01		GCLC
Proline Biosynthesis I	8,03E-01	3,33E-01		PYCR1
NAD Biosynthesis III	8,03E-01	3,33E-01		NAMPT
Inhibition of Matrix Metalloproteases	8E-01	1,2E-01		ADAM17,TIMP4,MMP10
Role of Cytokines in Mediating Communication between Immune Cells	7,96E-01	1,54E-01		IL32,IL23A
p70S6K Signaling	7,9E-01	8,33E-02	2,121	SHC1,F2RL3,PDIA3,SOS2,PPP2R5B,MRAS,PLCH2,PRKCZ
Wnt/Ca+ pathway	7,75E-01	1,03E-01		PDIA3,PLCH2,ROR1,WNT5B
Role of NANOG in Mammalian Embryonic Stem Cell Pluripotency	7,74E-01	8,54E-02	1,000	TP53,SHC1,WNT7A,SOS2,MRAS,WNT5B,BMP1
ILK Signaling	7,71E-01	7,69E-02	0,000	VEGFA,MYL9,FLNB,CDH1,FBLIM1,FLNA,RHOD,FLNC,PPP2R5B,ITGB4,DSP
Reelin Signaling in Neurons	7,49E-01	9,26E-02		FYN,ITGA3,ITGA6,ARHGEF2,VLDLR
Glutathione Redox Reactions I	7,45E-01	1,43E-01		GSTZ1,MGST1
Glutathione-mediated Detoxification	7,45E-01	1,43E-01		GSTZ1,MGST1
Thrombin Signaling	7,43E-01	7,59E-02	3,317	MYL9,SHC1,CAMK1D,F2RL3,RHOD,PDIA3,MRAS,ARHGEF2,PLCH2,MAPK11,PRKCZ
Neuroprotective Role of THOP1 in Alzheimer's Disease	7,3E-01	1,11E-01		HLA-A,HLA-F,PRKAG1
Amyloid Processing	7,2E-01	9,76E-02		NCSTN,APH1B,MAPK11,PRKAG1
VEGF Family Ligand-Receptor Interactions	7,05E-01	8,93E-02	2,236	VEGFA,SHC1,SOS2,MRAS,PRKCZ
Telomerase Signaling	7,02E-01	8,14E-02	1,342	TP53,SHC1,HSP90B1,SOS2,CDKN1A,PPP2R5B,MRAS
G Beta Gamma Signaling	7E-01	8,45E-02		SHC1,SOS2,MRAS,HBEGF,PRKCZ,PRKAG1
Valine Degradation I	6,98E-01	1,33E-01		BCAT1,ALDH6A1
Glutamate Receptor Signaling	6,97E-01	1,07E-01		SLC1A4,HOMER2,GRINA
Leukocyte Extravasation Signaling	6,93E-01	7,52E-02	1,890	TIMP4,ITGA3,ARHGAP9,CLDN1,NCF2,ARHGAP4,ITGA6,MMP10,MAPK11,PRKCZ
Proline Biosynthesis II (from Arginine)	6,9E-01	2,5E-01		PYCR1
Ceramide Biosynthesis	6,9E-01	2,5E-01		SPTLC1
Spermine and Spermidine Degradation I	6,9E-01	2,5E-01		SAT2
Arginine Degradation VI (Arginase 2 Pathway)	6,9E-01	2,5E-01		PYCR1
Biotin-carboxyl Carrier Protein Assembly	6,9E-01	2,5E-01		HLCS
Citrulline-Nitric Oxide Cycle	6,9E-01	2,5E-01		ASS1
Tyrosine Degradation I	6,9E-01	2,5E-01		GSTZ1
mTOR Signaling	6,9E-01	7,27E-02		ATG13,VEGFA,PLD3,DDIT4,RHOD,PPP2R5B,MRAS,EIF4A2,RPS6KA2,PLD6,PRKCZ,PRKAG1
Chronic Myeloid Leukemia Signaling	6,68E-01	7,95E-02		TP53,GAB2,BCL2L1,IKBKG,SOS2,CDKN1A,MRAS
Cysteine Biosynthesis III (mammalia)	6,55E-01	1,25E-01		CBS/LOC102724560,CTH
Role of NFAT in Cardiac Hypertrophy	6,54E-01	7,35E-02		SHC1,CAMK1D,PDIA3,SOS2,MRAS,PLCH2,MAPK11,PRKCZ,PRKAG1,IL11
Cell Cycle: G2/M DNA Damage Checkpoint Regulation	6,47E-01	9,09E-02		TP53,MDM4,CDKN1A,PRKCZ
Paxillin Signaling	6,46E-01	8,11E-02	2,000	ITGA3,SOS2,MRAS,ITGA6,ITGB4,MAPK11
OX40 Signaling Pathway	6,38E-01	1E-01		BCL2L1,HLA-A,HLA-F
Type I Diabetes Mellitus Signaling	6,28E-01	8E-02		IKBKG,ICA1,HLA-A,SOCS2,HLA-F,MAPK11
NF-κB Activation by Viruses	6,23E-01	8,33E-02	2,236	IKBKG,ITGA3,MRAS,ITGA6,PRKCZ
Actin Cytoskeleton Signaling	6,18E-01	7,1E-02		MYL9,SHC1,ITGA3,TIAM2,FLNA,PDGFA,SOS2,MRAS,TRIO,SLC9A1,PDGFB
Autoimmune Thyroid Disease Signaling	6,16E-01	1,18E-01		HLA-A,HLA-F
Arginine Biosynthesis IV	6,05E-01	2E-01		ASS1
Chondroitin and Dermatan Biosynthesis	6,05E-01	2E-01		CSGALNACT2
Inositol Pyrophosphates Biosynthesis	6,05E-01	2E-01		IP6K2
UDP-N-acetyl-D-glucosamine Biosynthesis II	6,05E-01	2E-01		GFPT1
Salvage Pathways of Pyrimidine Deoxyribonucleotides	6,05E-01	2E-01		TYMP
dTMP De Novo Biosynthesis	6,05E-01	2E-01		SHMT2
Folate Polyglutamylation	6,05E-01	2E-01		SHMT2
Melanocyte Development and Pigmentation Signaling	6,05E-01	8,2E-02	2,236	SHC1,SOS2,MRAS,RPS6KA2,PRKAG1
PEDF Signaling	6,05E-01	8,2E-02	1,342	TP53,BCL2L1,IKBKG,MRAS,MAPK11
Endometrial Cancer Signaling	6,02E-01	8,7E-02		TP53,CDH1,SOS2,MRAS
ErbB Signaling	5,95E-01	7,79E-02		SHC1,SOS2,MRAS,HBEGF,MAPK11,PRKCZ
Colorectal Cancer Metastasis Signaling	5,89E-01	6,9E-02	2,309	VEGFA,TP53,BCL2L1,CDH1,WNT7A,RHOD,SOS2,MRAS,MMP10,WNT5B,PRKAG1,PTGER1
Polyamine Regulation in Colon Cancer	5,8E-01	1,11E-01		MXD1,SAT2
GADD45 Signaling	5,8E-01	1,11E-01		TP53,CDKN1A
Pancreatic Adenocarcinoma Signaling	5,77E-01	7,45E-02	2,646	VEGFA,TP53,BCL2L1,PLD3,CDKN1A,HBEGF,PLD6
IL-6 Signaling	5,63E-01	7,37E-02	2,646	VEGFA,SHC1,IKBKG,SOS2,MRAS,CEBPB,MAPK11
Thrombopoietin Signaling	5,61E-01	8,33E-02	2,000	GAB2,SHC1,MRAS,PRKCZ
Melatonin Signaling	5,61E-01	8,33E-02	1,000	PDIA3,PLCH2,PRKCZ,PRKAG1
Phospholipase C Signaling	5,53E-01	6,83E-02	3,000	MYL9,SHC1,FYN,ITGA3,PLD3,RHOD,SOS2,MRAS,ARHGEF2,PLD6,PRKCZ
Human Embryonic Stem Cell Pluripotency	5,49E-01	7,29E-02		WNT7A,PDGFA,MRAS,FGFR2,PDGFB,WNT5B,BMP1
Endothelin-1 Signaling	5,39E-01	7,08E-02	2,828	SHC1,PLD3,PDIA3,MRAS,PLD6,PLCH2,MAPK11,PRKCZ
Superpathway of Serine and Glycine Biosynthesis I	5,38E-01	1,67E-01		SHMT2
GDP-mannose Biosynthesis	5,38E-01	1,67E-01		GMPPA
Amyotrophic Lateral Sclerosis Signaling	5,35E-01	7,69E-02		PRPH,VEGFA,TP53,BCL2L1,GRINA
PDGF Signaling	5,19E-01	7,58E-02	2,236	SHC1,PDGFA,SOS2,MRAS,PDGFB
Allograft Rejection Signaling	5,16E-01	1E-01		HLA-A,HLA-F
Graft-versus-Host Disease Signaling	5,16E-01	1E-01		HLA-A,HLA-F
ATM Signaling	5,05E-01	7,84E-02	1,000	TP53,MDM4,CDKN1A,MAPK11
Natural Killer Cell Signaling	4,89E-01	7,35E-02		SHC1,FYN,SOS2,MRAS,PRKCZ
Nitric Oxide Signaling in the Cardiovascular System	4,89E-01	7,35E-02	1,342	VEGFA,PDE2A,HSP90B1,PRKCZ,PRKAG1
Actin Nucleation by ARP-WASP Complex	4,88E-01	7,69E-02	2,000	ITGA3,RHOD,SOS2,MRAS
IL-15 Production	4,87E-01	9,52E-02		PTK6,PRKCZ
Breast Cancer Regulation by Stathmin1	4,85E-01	6,62E-02		TP53,SHC1,CAMK1D,SOS2,CDKN1A,PPP2R5B,MRAS,ARHGEF2,PRKCZ,PRKAG1
Cellular Effects of Sildenafil (Viagra)	4,74E-01	7,25E-02		MYL9,PDE2A,PDIA3,PLCH2,PRKAG1
Dendritic Cell Maturation	4,73E-01	6,86E-02		IKBKG,HLA-A,PDIA3,IL32,PLCH2,IL23A,MAPK11
GDNF Family Ligand-Receptor Interactions	4,71E-01	7,55E-02		SHC1,PDLIM7,SOS2,MRAS
Role of JAK2 in Hormone-like Cytokine Signaling	4,6E-01	9,09E-02		SHC1,SOCS2
Acute Phase Response Signaling	4,59E-01	6,67E-02	2,121	SHC1,FTL,IKBKG,SOS2,SOCS2,MRAS,CEBPB,MAPK11
IL-15 Signaling	4,55E-01	7,41E-02		SHC1,BCL2L1,MRAS,MAPK11
Synaptic Long Term Potentiation	4,54E-01	6,9E-02		PDIA3,MRAS,PLCH2,PRKCZ,PRKAG1,GRINA
TGF-β Signaling	4,46E-01	7,04E-02	2,236	SOS2,MRAS,MAPK11,INHBB,TGIF1
Renin-Angiotensin Signaling	4,42E-01	6,82E-02	2,449	SHC1,SOS2,MRAS,MAPK11,PRKCZ,PRKAG1
Xenobiotic Metabolism Signaling	4,41E-01	6,32E-02		MGST1,FTL,HSP90B1,CAMK1D,PPP2R5B,MRAS,GCLC,ALDH3B1,ABCC3,MAPK11,ALDH6A1,PRKCZ
Insulin Receptor Signaling	4,39E-01	6,67E-02		SHC1,FYN,SOS2,MRAS,PRKCZ,PRKAG1,GRB10
GM-CSF Signaling	4,39E-01	7,27E-02	2,000	SHC1,BCL2L1,SOS2,MRAS
Assembly of RNA Polymerase I Complex	4,36E-01	1,25E-01		POLR1D
Superpathway of Citrulline Metabolism	4,36E-01	1,25E-01		ASS1
Oleate Biosynthesis II (Animals)	4,36E-01	1,25E-01		ALDH6A1
Pentose Phosphate Pathway	4,36E-01	1,25E-01		PGD
Leucine Degradation I	4,36E-01	1,25E-01		BCAT1
Mechanisms of Viral Exit from Host Cells	4,34E-01	7,69E-02		NEDD4,VPS28,PRKCZ
Fcγ Receptor-mediated Phagocytosis in Macrophages and Monocytes	4,33E-01	6,94E-02	2,236	GAB2,FYN,PLD3,PLD6,PRKCZ
p53 Signaling	4,3E-01	6,74E-02	0,000	TP53,BCL2L1,MDM4,TP53INP1,JMY,CDKN1A
Cardiac β-adrenergic Signaling	4,18E-01	6,67E-02	1,342	AKAP12,PDE2A,PDE9A,PPP2R5B,MRAS,PRKAG1
Regulation of the Epithelial-Mesenchymal Transition Pathway	4,11E-01	6,34E-02		ADAM17,CDH1,WNT7A,SOS2,MRAS,NCSTN,FGFR2,APH1B,WNT5B
RhoGDI Signaling	4,09E-01	6,4E-02	-2,828	MYL9,CDH1,ITGA3,ARHGAP9,RHOD,MRAS,ARHGAP4,ARHGEF2
VEGF Signaling	4,07E-01	6,76E-02	2,236	VEGFA,SHC1,BCL2L1,SOS2,MRAS
Cdc42 Signaling	4,07E-01	6,59E-02		MYL9,ITGA3,HLA-A,HLA-F,MAPK11,PRKCZ
Glucocorticoid Receptor Signaling	4,04E-01	6,13E-02		BCL2L1,SHC1,IKBKG,HSP90B1,CDKN1C,PCK2,CDKN1A,SOS2,MRAS,CEBPB,HSPA5,MAPK11,PRKAG1
Folate Transformations I	3,96E-01	1,11E-01		SHMT2
Fc Epsilon RI Signaling	3,95E-01	6,67E-02	2,236	FYN,SOS2,MRAS,MAPK11,PRKCZ
Prostate Cancer Signaling	3,95E-01	6,67E-02		TP53,HSP90B1,SOS2,CDKN1A,MRAS
tRNA Splicing	3,9E-01	8E-02		PDE2A,PDE9A
Sonic Hedgehog Signaling	3,9E-01	8E-02		GLI1,PRKAG1
PI3K Signaling in B Lymphocytes	3,85E-01	6,45E-02	2,449	FYN,IKBKG,PDIA3,MRAS,PLCH2,PRKCZ
HIF1α Signaling	3,83E-01	6,58E-02		VEGFA,TP53,MRAS,MMP10,MAPK11
PXR/RXR Activation	3,83E-01	7,14E-02		PCK2,ABCC3,PRKAG1
Role of JAK1 and JAK3 in γc Cytokine Signaling	3,83E-01	7,14E-02		SHC1,MRAS,TSLP
Erythropoietin Signaling	3,82E-01	6,78E-02		SHC1,SOS2,MRAS,PRKCZ
PPARα/RXRα Activation	3,81E-01	6,25E-02	-2,646	SHC1,HSP90B1,IKBKG,PDIA3,SOS2,MRAS,PLCH2,PRKAG1
Regulation of eIF4 and p70S6K Signaling	3,72E-01	6,2E-02	1,633	SHC1,ITGA3,SOS2,PPP2R5B,MRAS,EIF4A2,MAPK11,PRKCZ
Sphingosine-1-phosphate Signaling	3,72E-01	6,49E-02	2,236	RHOD,PDGFA,PDIA3,PLCH2,PDGFB
Superpathway of Methionine Degradation	3,7E-01	7,69E-02		CBS/LOC102724560,CTH
BMP signaling pathway	3,69E-01	6,67E-02		MRAS,MAPK11,PRKAG1,BMP1
Activation of IRF by Cytosolic Pattern Recognition Receptors	3,68E-01	6,98E-02		IKBKG,PPIB,IRF9
Differential Regulation of Cytokine Production in Intestinal Epithelial Cells by IL-17A and IL-17F	3,62E-01	1E-01		LCN2
nNOS Signaling in Skeletal Muscle Cells	3,62E-01	1E-01		SNTB1
Glutaryl-CoA Degradation	3,62E-01	1E-01		HSD17B8
Regulation of IL-2 Expression in Activated and Anergic T Lymphocytes	3,57E-01	6,56E-02		FYN,IKBKG,SOS2,MRAS
Relaxin Signaling	3,55E-01	6,25E-02		VEGFA,PDE2A,PDE9A,MRAS,PRKCZ,PRKAG1
CCR5 Signaling in Macrophages	3,53E-01	6,82E-02		MRAS,MAPK11,PRKCZ
IL-2 Signaling	3,53E-01	6,82E-02		SHC1,SOS2,MRAS
Netrin Signaling	3,51E-01	7,41E-02		ABLIM3,PRKAG1
Role of Macrophages, Fibroblasts and Endothelial Cells in Rheumatoid Arthritis	3,45E-01	5,91E-02		VEGFA,IKBKG,WNT7A,PDGFA,PDIA3,IL32,MRAS,CEBPB,PLCH2,PDGFB,PRKCZ,WNT5B
Renal Cell Carcinoma Signaling	3,44E-01	6,45E-02		VEGFA,SOS2,MRAS,PDGFB
p38 MAPK Signaling	3,39E-01	6,25E-02	2,000	TP53,DDIT3,MKNK2,RPS6KA2,MAPK11
Hepatic Fibrosis / Hepatic Stellate Cell Activation	3,39E-01	6,02E-02		VEGFA,MYL9,COL16A1,COL6A2,PDGFA,FGFR2,PDGFB,COL7A1
UVB-Induced MAPK Signaling	3,39E-01	6,67E-02		TP53,MAPK11,PRKCZ
Gαq Signaling	3,33E-01	6,03E-02	1,890	IKBKG,PLD3,RHOD,MRAS,RGS16,PLD6,PRKCZ
Oncostatin M Signaling	3,33E-01	7,14E-02		SHC1,MRAS
MSP-RON Signaling Pathway	3,33E-01	7,14E-02		RPS6KA2,PRKCZ
Granzyme A Signaling	3,32E-01	9,09E-02		H1F0
Triacylglycerol Degradation	3,32E-01	9,09E-02		MGLL
Cholecystokinin/Gastrin-mediated Signaling	3,29E-01	6,17E-02	2,236	SHC1,RHOD,SOS2,MRAS,PRKCZ
Ovarian Cancer Signaling	3,27E-01	6,06E-02		VEGFA,TP53,WNT7A,MRAS,WNT5B,PRKAG1
eNOS Signaling	3,27E-01	6,06E-02	2,236	VEGFA,AQP7,HSP90B1,HSPA5,PRKCZ,PRKAG1
Semaphorin Signaling in Neurons	3,25E-01	6,52E-02		FYN,CRMP1,RHOD
IL-3 Signaling	3,21E-01	6,25E-02	2,000	GAB2,SHC1,MRAS,PRKCZ
Gap Junction Signaling	3,16E-01	5,93E-02		DBN1,PDIA3,SOS2,MRAS,PLCH2,PRKCZ,PRKAG1
4-1BB Signaling in T Lymphocytes	3,16E-01	6,9E-02		IKBKG,MAPK11
April Mediated Signaling	3,16E-01	6,9E-02		IKBKG,MAPK11
Chemokine Signaling	3,12E-01	6,38E-02		CAMK1D,MRAS,MAPK11
α-Adrenergic Signaling	3,1E-01	6,15E-02	1,000	MRAS,PYGB,PRKCZ,PRKAG1
Gα12/13 Signaling	3,09E-01	6,02E-02	1,342	MYL9,CDH1,IKBKG,F2RL3,MRAS
Hematopoiesis from Pluripotent Stem Cells	3,05E-01	8,33E-02		IL11
Isoleucine Degradation I	3,05E-01	8,33E-02		BCAT1
Colanic Acid Building Blocks Biosynthesis	3,05E-01	8,33E-02		GMPPA
Parkinson's Signaling	3,05E-01	8,33E-02		MAPK11
Corticotropin Releasing Hormone Signaling	3E-01	5,95E-02		VEGFA,MAPK11,GLI1,PRKCZ,PRKAG1
FcγRIIB Signaling in B Lymphocytes	3E-01	6,67E-02		SHC1,MRAS
B Cell Activating Factor Signaling	3E-01	6,67E-02		IKBKG,MAPK11
Eicosanoid Signaling	3E-01	6,67E-02		AKR1C3,PTGER1
IL-12 Signaling and Production in Macrophages	2,91E-01	5,88E-02		IKBKG,CEBPB,IL23A,MAPK11,PRKCZ
Granulocyte Adhesion and Diapedesis	2,91E-01	5,88E-02		ITGA3,CLDN1,ITGA6,MMP10,SDC3
LPS-stimulated MAPK Signaling	2,9E-01	5,97E-02	2,000	IKBKG,MRAS,MAPK11,PRKCZ
T Cell Receptor Signaling	2,9E-01	5,97E-02		FYN,IKBKG,SOS2,MRAS
Leptin Signaling in Obesity	2,88E-01	6,12E-02		PDIA3,PLCH2,PRKAG1
EGF Signaling	2,88E-01	6,12E-02		SHC1,SOS2,MAPK11
CREB Signaling in Neurons	2,86E-01	5,74E-02	2,449	SHC1,PDIA3,SOS2,MRAS,PLCH2,PRKCZ,PRKAG1
Cell Cycle Regulation by BTG Family Proteins	2,85E-01	6,45E-02		PPP2R5B,BTG1
TWEAK Signaling	2,85E-01	6,45E-02		IKBKG,TNFRSF25
Tryptophan Degradation III (Eukaryotic)	2,81E-01	7,69E-02		HSD17B8
Protein Ubiquitination Pathway	2,79E-01	5,61E-02		HSP90B1,NEDD4,DNAJC4,HLA-A,DNAJB11,USP53,HSPA13,DNAJC3,DNAJC10,DNAJB2,DNAJB9,HSPA5
Glioma Invasiveness Signaling	2,76E-01	6E-02		TIMP4,RHOD,MRAS
Synaptic Long Term Depression	2,74E-01	5,75E-02	1,342	PDIA3,PPP2R5B,MRAS,PLCH2,PRKCZ
Type II Diabetes Mellitus Signaling	2,74E-01	5,75E-02		IKBKG,SOCS2,CEBPB,PRKCZ,PRKAG1
Role of IL-17F in Allergic Inflammatory Airway Diseases	2,71E-01	6,25E-02		RPS6KA2,IL11
Ephrin A Signaling	2,71E-01	6,25E-02		FYN,NGEF
Signaling by Rho Family GTPases	2,71E-01	5,59E-02	3,000	MYL9,CDH1,ITGA3,NEDD4,RHOD,NCF2,MRAS,ARHGEF2,SLC9A1,PRKCZ
Sertoli Cell-Sertoli Cell Junction Signaling	2,64E-01	5,6E-02		SPTBN1,CDH1,ITGA3,CLDN1,MRAS,MAPK11,PRKAG1
FAK Signaling	2,61E-01	5,71E-02		FYN,ITGA3,SOS2,MRAS
Retinoate Biosynthesis I	2,6E-01	7,14E-02		AKR1C3
HGF Signaling	2,57E-01	5,62E-02	1,342	ITGA3,SOS2,CDKN1A,MRAS,PRKCZ
Communication between Innate and Adaptive Immune Cells	2,57E-01	6,06E-02		HLA-A,HLA-F
nNOS Signaling in Neurons	2,57E-01	6,06E-02		PRKCZ,GRINA
Role of CHK Proteins in Cell Cycle Checkpoint Control	2,55E-01	5,77E-02		TP53,CDKN1A,PPP2R5B
Estrogen-Dependent Breast Cancer Signaling	2,55E-01	5,77E-02		MRAS,HSD17B8,HSD17B14
ErbB2-ErbB3 Signaling	2,55E-01	5,77E-02		SHC1,SOS2,MRAS
IL-1 Signaling	2,52E-01	5,63E-02		IKBKG,MRAS,MAPK11,PRKAG1
Gαi Signaling	2,52E-01	5,63E-02		SHC1,SOS2,MRAS,PRKAG1
SAPK/JNK Signaling	2,52E-01	5,63E-02	1,000	TP53,SHC1,SOS2,MRAS
Apoptosis Signaling	2,52E-01	5,63E-02	-1,000	TP53,BCL2L1,IKBKG,MRAS
P2Y Purigenic Receptor Signaling Pathway	2,49E-01	5,56E-02	2,236	PDIA3,MRAS,PLCH2,PRKCZ,PRKAG1
Induction of Apoptosis by HIV1	2,45E-01	5,66E-02		TP53,BCL2L1,IKBKG
ERK5 Signaling	2,45E-01	5,66E-02		MRAS,RPS6KA2,PRKCZ
Cytotoxic T Lymphocyte-mediated Apoptosis of Target Cells	2,4E-01	6,67E-02		HLA-A
Putrescine Degradation III	2,4E-01	6,67E-02		SAT2
Agrin Interactions at Neuromuscular Junction	2,35E-01	5,56E-02		ITGA3,MRAS,ITGA6
Growth Hormone Signaling	2,35E-01	5,56E-02		SOCS2,RPS6KA2,PRKCZ
IL-4 Signaling	2,35E-01	5,56E-02		SHC1,SOS2,MRAS
Phototransduction Pathway	2,23E-01	6,25E-02		PRKAG1
Complement System	2,23E-01	6,25E-02		CD55
Role of PKR in Interferon Induction and Antiviral Response	2,21E-01	5,56E-02		TP53,IKBKG
DNA damage-induced 14-3-3σ Signaling	1,92E-01	5,56E-02		TP53

## Sheet: Crizotinib vs CTRL Down
Functional categorization of genes downregulated during crizotinib treatment
Ingenuity Canonical Pathways	-log(p-value)	Ratio	z-score	Molecules
Mitotic Roles of Polo-Like Kinase	1,34E01	3,51E-01		KIF23,CDC25C,ESPL1,CDC20,WEE1,PTTG1,PRC1,CCNB2,PLK1,CDK1,CCNB1,CDC25B,PLK4,PLK2,PKMYT1,HSP90AA1,FBXO5,KIF11,CHEK2,CDC25A
Cell Cycle Control of Chromosomal Replication	1,3E01	5,6E-01		MCM5,MCM6,CDC45,CDT1,CDC6,ORC6,MCM4,MCM3,MCM2,CHEK2,DBF4,CDK2,ORC1,MCM7
Role of BRCA1 in DNA Damage Response	1,15E01	3,27E-01	-1,155	TOPBP1,FANCG,BARD1,PLK1,RBL1,RFC5,CHEK1,FANCD2,RFC4,E2F1,RFC2,SLC19A1,BLM,BRCA1,CHEK2,FANCA,E2F2,RFC3
Role of CHK Proteins in Cell Cycle Checkpoint Control	1,09E01	3,27E-01	-0,302	CDC25C,PLK1,RFC5,CDK1,CHEK1,PCNA,RFC4,E2F1,RFC2,SLC19A1,CLSPN,BRCA1,CHEK2,E2F2,CDK2,RFC3,CDC25A
Cell Cycle: G2/M DNA Damage Checkpoint Regulation	1E01	3,41E-01	1,069	CDC25C,CKS2,WEE1,CCNB2,PLK1,AURKA,CDK1,CHEK1,CCNB1,CDC25B,TOP2A,CKS1B,PKMYT1,BRCA1,CHEK2
Hereditary Breast Cancer Signaling	9,22E00	2,08E-01		CDC25C,POLR2D,WEE1,FANCG,TUBG1,BARD1,RFC5,CDK1,CHEK1,CCNB1,FANCD2,RFC4,H2AFX,E2F1,RFC2,SLC19A1,BLM,BRCA1,CHEK2,FANCA,RFC3
Mismatch Repair in Eukaryotes	7,42E00	5,33E-01		PCNA,RFC4,RFC2,SLC19A1,FEN1,RFC5,EXO1,RFC3
Estrogen-mediated S-phase Entry	7,23E00	4,29E-01	-2,121	CCNA2,CCNE1,TFDP1,E2F1,RBL1,CDK1,E2F2,CDK2,CDC25A
ATM Signaling	7,04E00	2,55E-01	-1,387	CDC25C,CCNB2,CDK1,CHEK1,CCNB1,SMC2,FANCD2,H2AFX,BLM,BRCA1,CHEK2,CDK2,CDC25A
Cyclins and Cell Cycle Regulation	5,28E00	1,83E-01	-2,309	TFDP1,WEE1,SUV39H1,CCNB2,CDKN2C,CDK1,CCNB1,CCNA2,CCNE1,E2F1,E2F2,CDK2,CDC25A
GADD45 Signaling	4,24E00	3,33E-01		PCNA,CCNE1,BRCA1,CDK1,CDK2,CCNB1
DNA damage-induced 14-3-3σ Signaling	4,24E00	3,33E-01		CCNE1,CCNB2,BRCA1,CDK1,CDK2,CCNB1
Aryl Hydrocarbon Receptor Signaling	3,63E00	1,23E-01	-2,673	TFDP1,POLA1,BAX,RBL1,CHEK1,CCNA2,CCNE1,E2F1,IL1B,HSP90AA1,DHFR,CDK2,CHEK2,MCM7
Remodeling of Epithelial Adherens Junctions	3,63E00	1,73E-01		TUBA1B,TUBB3,NME1,TUBA1A,TUBB6,TUBB4B,TUBB2A,TUBG1,TUBA4A
Pyrimidine Deoxyribonucleotides De Novo Biosynthesis I	3,46E00	3,12E-01		TYMS,DUT,NME1,RRM2,RRM1
dTMP De Novo Biosynthesis	3,19E00	6E-01		TYMS,SHMT1,DHFR
Cell Cycle: G1/S Checkpoint Regulation	3,04E00	1,45E-01	0,707	CCNE1,TFDP1,SUV39H1,E2F1,CDKN2C,RBL1,E2F2,CDK2,CDC25A
RAN Signaling	2,57E00	2,67E-01		CSE1L,KPNA2,RANGAP1,RANBP1
Differential Regulation of Cytokine Production in Macrophages and T Helper Cells by IL-17A and IL-17F	2,48E00	3,75E-01		CCL2,IL1B,CSF2
Small Cell Lung Cancer Signaling	2,26E00	1,21E-01		CCNE1,TFDP1,CYCS,SUV39H1,E2F1,CKS1B,PTGS2,CDK2
Differential Regulation of Cytokine Production in Intestinal Epithelial Cells by IL-17A and IL-17F	2,18E00	3E-01		CCL2,IL1B,CSF2
Breast Cancer Regulation by Stathmin1	2,03E00	8,61E-02		TUBA1B,TUBB3,TUBB4B,TUBB2A,TUBG1,TUBA4A,CDK1,CCNE1,TUBA1A,TUBB6,E2F1,CDK2,E2F2
p53 Signaling	1,97E00	1,01E-01	0,707	PCNA,TOPBP1,E2F1,BAX,BRCA1,BIRC5,CHEK2,CDK2,CHEK1
Salvage Pathways of Pyrimidine Ribonucleotides	1,94E00	1,07E-01		APOBEC3B,NME1,PLK1,UCK2,TTK,NEK2,CDK1,CDK2
Salvage Pathways of Pyrimidine Deoxyribonucleotides	1,81E00	4E-01		APOBEC3B,TK1
14-3-3-mediated Signaling	1,8E00	9,47E-02		TUBA1B,TUBB3,TUBA1A,TUBB6,TUBB4B,TUBB2A,TUBG1,TUBA4A,BAX
Prostanoid Biosynthesis	1,64E00	3,33E-01		PTGES,PTGS2
Sucrose Degradation V (Mammalian)	1,64E00	3,33E-01		KHK,TPI1
Epithelial Adherens Junction Signaling	1,52E00	8,49E-02		TUBA1B,TUBB3,TUBA1A,TUBB6,TUBB4B,TUBB2A,TUBG1,TUBA4A,PVRL1
Sertoli Cell-Sertoli Cell Junction Signaling	1,48E00	8E-02		TUBA1B,TUBB3,TUBA1A,TUBB6,TUBB4B,TUBB2A,TUBG1,GUCY1A2,TUBA4A,PVRL1
Cell Cycle Regulation by BTG Family Proteins	1,43E00	1,29E-01		CCNE1,E2F1,E2F2,CDK2
Pancreatic Adenocarcinoma Signaling	1,41E00	8,51E-02		CCNE1,TFDP1,SUV39H1,E2F1,PTGS2,BIRC5,E2F2,CDK2
Docosahexaenoic Acid (DHA) Signaling	1,39E00	1,25E-01		CYCS,IL1B,BAX,BCL2A1
Role of IL-17F in Allergic Inflammatory Airway Diseases	1,39E00	1,25E-01		CCL2,IL1B,CXCL5,CSF2
Glutamate Removal from Folates	1,39E00	1E00		GGH
Molecular Mechanisms of Cancer	1,38E00	6,31E-02		CDC25C,TFDP1,CYCS,HAT1,SUV39H1,CDKN2C,AURKA,BAX,RBL1,CHEK1,CDC25B,CCNE1,FANCD2,E2F1,BRCA1,CHEK2,E2F2,CDK2,CDC25A
Systemic Lupus Erythematosus Signaling	1,33E00	7,83E-02		PPIH,SNRPB,SNRNP25,SNRPF,HNRNPA2B1,IL1B,LSM3,SNRPA1,SNRPG
Role of IL-17A in Psoriasis	1,3E00	2,22E-01		S100A9,CXCL5
Gap Junction Signaling	1,27E00	7,63E-02		TUBA1B,TUBB3,TUBA1A,TUBB6,TUBB4B,TUBB2A,TUBG1,GUCY1A2,TUBA4A
Antiproliferative Role of TOB in T Cell Signaling	1,18E00	1,3E-01		CCNA2,CCNE1,CDK2
Regulation of Cellular Mechanics by Calpain Protease	1,16E00	1,05E-01		CCNA2,CCNE1,CDK1,CDK2
Granzyme B Signaling	1,14E00	1,82E-01		CYCS,LMNB1
Granzyme A Signaling	1,14E00	1,82E-01		NME1,HMGB2
Pyridoxal 5'-phosphate Salvage Pathway	1,1E00	8,93E-02		PLK1,TTK,NEK2,CDK1,CDK2
Pyruvate Fermentation to Lactate	1,09E00	5E-01		LDHA
All-trans-decaprenyl Diphosphate Biosynthesis	1,09E00	5E-01		PDSS1
Hypusine Biosynthesis	1,09E00	5E-01		EIF5A
Tryptophan Degradation to 2-amino-3-carboxymuconate Semialdehyde	1,09E00	5E-01		KYNU
Arginine Degradation I (Arginase Pathway)	1,09E00	5E-01		OAT
Oxidized GTP and dGTP Detoxification	1,09E00	5E-01		NUDT1
Glycine Biosynthesis I	1,09E00	5E-01		SHMT1
Role of Hypercytokinemia/hyperchemokinemia in the Pathogenesis of Influenza	1,07E00	1,67E-01		CCL2,IL1B
BER pathway	1,07E00	1,67E-01		PCNA,FEN1
Prostate Cancer Signaling	1,06E00	8E-02		CCNE1,TFDP1,SUV39H1,E2F1,HSP90AA1,CDK2
Role of Cytokines in Mediating Communication between Immune Cells	1,01E00	1,54E-01		IL1B,CSF2
DNA Double-Strand Break Repair by Homologous Recombination	1,01E00	1,54E-01		POLA1,BRCA1
TREM1 Signaling	1E00	9,3E-02	-2,000	CCL2,IL1B,CD83,CSF2
Citrulline Biosynthesis	9,27E-01	3,33E-01		OAT
Inosine-5'-phosphate Biosynthesis II	9,27E-01	3,33E-01		PAICS
Tumoricidal Function of Hepatic Natural Killer Cells	9,05E-01	1,33E-01		CYCS,BAX
Glioma Signaling	8,64E-01	7,06E-02		TFDP1,SUV39H1,E2F1,CDKN2C,RBL1,E2F2
Germ Cell-Sertoli Cell Junction Signaling	8,59E-01	6,45E-02		TUBA1B,TUBB3,TUBA1A,TUBB6,TUBB4B,TUBB2A,TUBG1,TUBA4A
Communication between Innate and Adaptive Immune Cells	8,16E-01	9,09E-02		IL1B,CD83,CSF2
Proline Biosynthesis II (from Arginine)	8,11E-01	2,5E-01		OAT
Arginine Degradation VI (Arginase 2 Pathway)	8,11E-01	2,5E-01		OAT
Tyrosine Degradation I	8,11E-01	2,5E-01		FAH
D-myo-inositol (1,4,5,6)-Tetrakisphosphate Biosynthesis	7,82E-01	6,67E-02		CDC25B,CDC25C,PGAM5,NUDT15,CDC25A,NUDT1
D-myo-inositol (3,4,5,6)-tetrakisphosphate Biosynthesis	7,82E-01	6,67E-02		CDC25B,CDC25C,PGAM5,NUDT15,CDC25A,NUDT1
Pyrimidine Ribonucleotides Interconversion	7,75E-01	1,11E-01		NME1,CTPS1
Protein Ubiquitination Pathway	7,65E-01	5,61E-02		PSMD11,HSPA14,DNAJC9,CDC20,PSMD12,UCHL5,HSP90AA1,UBE2S,USP1,THOP1,BRCA1,UBE2C
HMGB1 Signaling	7,36E-01	6,45E-02	-2,449	HMGB1,CCL2,HAT1,IL1B,CSF2,PLAT
Hematopoiesis from Multipotent Stem Cells	7,23E-01	2E-01		CSF2
Arginine Biosynthesis IV	7,23E-01	2E-01		OAT
Glycine Betaine Degradation	7,23E-01	2E-01		SHMT1
Folate Polyglutamylation	7,23E-01	2E-01		SHMT1
Pyrimidine Ribonucleotides De Novo Biosynthesis	7,04E-01	1E-01		NME1,CTPS1
Superpathway of Serine and Glycine Biosynthesis I	6,52E-01	1,67E-01		SHMT1
Hypoxia Signaling in the Cardiovascular System	6,5E-01	6,78E-02		HSP90AA1,UBE2S,LDHA,UBE2C
D-myo-inositol-5-phosphate Metabolism	6,28E-01	5,94E-02		CDC25B,CDC25C,PGAM5,NUDT15,CDC25A,NUDT1
NAD biosynthesis II (from tryptophan)	5,94E-01	1,43E-01		KYNU
Acyl-CoA Hydrolysis	5,94E-01	1,43E-01		ACOT7
Glucocorticoid Receptor Signaling	5,91E-01	5,19E-02		HMGB1,POLR2D,HSPA14,CCL2,TAF5L,FKBP4,HSP90AA1,IL1B,PTGS2,CSF2,FKBP5
Role of MAPK Signaling in the Pathogenesis of Influenza	5,86E-01	6,98E-02		CCL2,BAX,PTGS2
3-phosphoinositide Degradation	5,8E-01	5,71E-02		CDC25B,CDC25C,PGAM5,NUDT15,CDC25A,NUDT1
Role of IL-17A in Arthritis	5,68E-01	6,82E-02		CCL2,CXCL5,PTGS2
Granulocyte Adhesion and Diapedesis	5,67E-01	5,88E-02		CCL2,IL1B,ITGA1,CXCL5,CXCL2
Stearate Biosynthesis I (Animals)	5,61E-01	8E-02		ACOT7,ELOVL6
Sonic Hedgehog Signaling	5,61E-01	8E-02		CDK1,CCNB1
Chondroitin Sulfate Degradation (Metazoa)	5,45E-01	1,25E-01		CEMIP
Superpathway of Citrulline Metabolism	5,45E-01	1,25E-01		OAT
Chronic Myeloid Leukemia Signaling	5,3E-01	5,68E-02		TFDP1,SUV39H1,E2F1,RBL1,E2F2
Dermatan Sulfate Degradation (Metazoa)	5,02E-01	1,11E-01		CEMIP
Folate Transformations I	5,02E-01	1,11E-01		SHMT1
3-phosphoinositide Biosynthesis	4,94E-01	5,31E-02		CDC25B,CDC25C,PGAM5,NUDT15,CDC25A,NUDT1
Agranulocyte Adhesion and Diapedesis	4,84E-01	5,43E-02		CCL2,IL1B,ITGA1,CXCL5,CXCL2
Apoptosis Signaling	4,76E-01	5,63E-02	-1,000	CYCS,BAX,BCL2A1,CDK1
IL-17A Signaling in Fibroblasts	4,54E-01	6,67E-02		CCL2,CXCL5
Eicosanoid Signaling	4,54E-01	6,67E-02		PTGES,PTGS2
Purine Nucleotides De Novo Biosynthesis II	4,32E-01	9,09E-02		PAICS
Induction of Apoptosis by HIV1	4,28E-01	5,66E-02		CYCS,BAX,SLC25A10
Ovarian Cancer Signaling	4,14E-01	5,05E-02		TFDP1,SUV39H1,E2F1,PTGS2,BRCA1
eNOS Signaling	4,14E-01	5,05E-02	-2,000	CCNA2,HSPA14,GUCY1A2,HSP90AA1,CHRNA5
Hematopoiesis from Pluripotent Stem Cells	4,02E-01	8,33E-02		CSF2
Parkinson's Signaling	4,02E-01	8,33E-02		CYCS
Altered T Cell and B Cell Signaling in Rheumatoid Arthritis	4,02E-01	6,06E-02		IL1B,CSF2
IL-17 Signaling	3,91E-01	5,36E-02		CCL2,CXCL5,PTGS2
Tryptophan Degradation III (Eukaryotic)	3,76E-01	7,69E-02		KYNU
Role of Oct4 in Mammalian Embryonic Stem Cell Pluripotency	3,57E-01	5,56E-02		CCNF,BRCA1
Telomere Extension by Telomerase	3,52E-01	7,14E-02		HNRNPA2B1
Glutathione-mediated Detoxification	3,52E-01	7,14E-02		GGH
Fatty Acid α-oxidation	3,52E-01	7,14E-02		PTGS2
Methionine Degradation I (to Homocysteine)	3,52E-01	7,14E-02		PRMT3
Bladder Cancer Signaling	3,36E-01	4,92E-02		TFDP1,SUV39H1,E2F1
Non-Small Cell Lung Cancer Signaling	3,36E-01	4,92E-02		TFDP1,SUV39H1,E2F1
Cytotoxic T Lymphocyte-mediated Apoptosis of Target Cells	3,3E-01	6,67E-02		CYCS
Glycolysis I	3,1E-01	6,25E-02		TPI1
Cysteine Biosynthesis III (mammalia)	3,1E-01	6,25E-02		PRMT3
Phototransduction Pathway	3,1E-01	6,25E-02		GUCY1A2
Superpathway of Inositol Phosphate Compounds	3,04E-01	4,38E-02		CDC25B,CDC25C,PGAM5,NUDT15,CDC25A,NUDT1
CD27 Signaling in Lymphocytes	2,84E-01	4,76E-02		SIVA1,CYCS
LXR/RXR Activation	2,64E-01	4,35E-02		CCL2,IL1B,PTGS2
Crosstalk between Dendritic Cells and Natural Killer Cells	2,63E-01	4,55E-02		CD83,CSF2
Coagulation System	2,6E-01	5,26E-02		PLAT
DNA Methylation and Transcriptional Repression Signaling	2,6E-01	5,26E-02		SAP30
Assembly of RNA Polymerase II Complex	2,54E-01	4,44E-02		POLR2D,TAF5L
Graft-versus-Host Disease Signaling	2,45E-01	5E-02		IL1B
Primary Immunodeficiency Signaling	2,32E-01	4,76E-02		UNG
MIF-mediated Glucocorticoid Regulation	2,32E-01	4,76E-02		PTGS2
Dermatan Sulfate Biosynthesis (Late Stages)	2,19E-01	4,55E-02		HS3ST1
Triacylglycerol Biosynthesis	1,97E-01	4,17E-02		ELOVL6
Chondroitin Sulfate Biosynthesis (Late Stages)	1,97E-01	4,17E-02		HS3ST1

## Sheet: Crizotinib vs CTRL Up
Functional categorization of genes upregulated during crizotinib treatment
Ingenuity Canonical Pathways	-log(p-value)	Ratio	z-score	Molecules
β-alanine Degradation I	3,54E00	1E00		ABAT,ALDH6A1
Xenobiotic Metabolism Signaling	3,35E00	5,08E-02		MGST1,CYP1A1,CAMK1D,GSTA4,MAF,PPP2R5B,PRKCZ,HDAC5,ALDH1A1,ANKRA2,ALDH3B1,CYP2B6,ALDH6A1
γ-glutamyl Cycle	2,82E00	2,14E-01		OPLAH,GGACT,GGT7
Estrogen Biosynthesis	2,51E00	1,11E-01		CYP1A1,CYP2B6,HSD17B8,HSD17B14
NRF2-mediated Oxidative Stress Response	2,49E00	5,08E-02	0,000	MGST1,DNAJC4,GSTA4,MAF,HERPUD1,DNAJC10,DNAJB2,PRKCZ,BACH1
Phospholipases	1,88E00	7,41E-02		PLA2G16,PLD3,RARRES3,PLCH2
Aryl Hydrocarbon Receptor Signaling	1,56E00	4,44E-02		MGST1,CYP1A1,ALDH1A1,GSTA4,ALDH3B1,ALDH6A1
Putrescine Degradation III	1,53E00	1,25E-01		ALDH1A1,SAT2
mTOR Signaling	1,45E00	3,85E-02		PLD3,PPP2R5B,RHOU,RPS15A,EIF4A2,RPS6KA2,PRKCZ
Valine Degradation I	1,44E00	1,11E-01		ABAT,ALDH6A1
4-aminobutyrate Degradation I	1,3E00	3,33E-01		ABAT
Glutathione-mediated Detoxification	1,24E00	8,7E-02		MGST1,GSTA4
UVA-Induced MAPK Signaling	1,22E00	4,6E-02		PARP6,SMPD1,RPS6KA2,PLCH2
Bupropion Degradation	1,21E00	8,33E-02		CYP1A1,CYP2B6
Spermine and Spermidine Degradation I	1,18E00	2,5E-01		SAT2
Acetone Degradation I (to Methylglyoxal)	1,18E00	8E-02		CYP1A1,CYP2B6
Antioxidant Action of Vitamin C	1,12E00	4,26E-02	-2,000	PLA2G16,PLD3,RARRES3,PLCH2
Synaptic Long Term Depression	1,1E00	3,7E-02	1,342	PLA2G16,PPP2R5B,RARRES3,PLCH2,PRKCZ
NAD Salvage Pathway III	1,09E00	2E-01		NMRK1
Citrulline-Nitric Oxide Cycle	1,09E00	2E-01		ASS1
Glutamate Degradation III (via 4-aminobutyrate)	1,09E00	2E-01		ABAT
Arginine Biosynthesis IV	1,01E00	1,67E-01		ASS1
Urea Cycle	1,01E00	1,67E-01		ASS1
Pregnenolone Biosynthesis	1,01E00	1,67E-01		MICAL1
Phospholipase C Signaling	1,01E00	3,03E-02	2,000	PLD3,RHOU,HDAC10,ARHGEF17,PRKCZ,JMJD7-PLA2G4B,HDAC5
NGF Signaling	9,76E-01	3,77E-02	2,000	TRIO,SMPD1,RPS6KA2,PRKCZ
Inositol Pyrophosphates Biosynthesis	9,48E-01	1,43E-01		IP6K2
Aldosterone Signaling in Epithelial Cells	9,44E-01	3,31E-02		DNAJC4,DNAJC10,DNAJB2,PLCH2,PRKCZ
Sperm Motility	9,02E-01	3,54E-02	2,000	PLA2G16,RARRES3,PLCH2,PRKCZ
Sphingomyelin Metabolism	8,94E-01	1,25E-01		SMPD1
Notch Signaling	8,88E-01	5,41E-02		APH1B,LFNG
Cyclins and Cell Cycle Regulation	8,48E-01	3,9E-02		PPP2R5B,HDAC10,HDAC5
LPS/IL-1 Mediated Inhibition of RXR Function	8,47E-01	2,88E-02		MGST1,ALDH1A1,GSTA4,ALDH3B1,CYP2B6,ALDH6A1
Histidine Degradation VI	8,46E-01	1,11E-01		MICAL1
Ceramide Signaling	8,13E-01	3,75E-02		PPP2R5B,SMPD1,PRKCZ
Endothelin-1 Signaling	8,12E-01	2,99E-02	2,236	PLA2G16,PLD3,RARRES3,PLCH2,PRKCZ
Oleate Biosynthesis II (Animals)	8,04E-01	1E-01		ALDH6A1
UVC-Induced MAPK Signaling	8E-01	4,76E-02		SMPD1,PRKCZ
RAR Activation	7,68E-01	2,89E-02		ALDH1A1,CYP26A1,PNRC1,SORBS3,PRKCZ
Nicotine Degradation III	7,68E-01	4,55E-02		CYP1A1,CYP2B6
Glutaryl-CoA Degradation	7,66E-01	9,09E-02		HSD17B8
Glycogen Degradation III	7,66E-01	9,09E-02		GAA
HIPPO signaling	7,58E-01	3,53E-02		PPP2R5B,CSNK1D,PRKCZ
Role of NFAT in Cardiac Hypertrophy	7,47E-01	2,84E-02		CAMK1D,HDAC10,PLCH2,PRKCZ,HDAC5
MSP-RON Signaling Pathway	7,38E-01	4,35E-02		RPS6KA2,PRKCZ
Androgen Biosynthesis	7,32E-01	8,33E-02		HSD17B14
Ubiquinol-10 Biosynthesis (Eukaryotic)	7,32E-01	8,33E-02		MICAL1
Histamine Degradation	7,32E-01	8,33E-02		ALDH1A1
Melatonin Degradation I	7,24E-01	4,26E-02		CYP1A1,CYP2B6
Virus Entry via Endocytic Pathways	7,18E-01	3,37E-02		FLNB,PRKCZ,FOLR1
Chondroitin Sulfate Degradation (Metazoa)	7,01E-01	7,69E-02		MGEA5
Choline Biosynthesis III	7,01E-01	7,69E-02		PLD3
Nicotine Degradation II	6,83E-01	4E-02		CYP1A1,CYP2B6
Amyloid Processing	6,83E-01	4E-02		CSNK1D,APH1B
nNOS Signaling in Skeletal Muscle Cells	6,72E-01	7,14E-02		SNTB1
Superpathway of Citrulline Metabolism	6,72E-01	7,14E-02		ASS1
Leukotriene Biosynthesis	6,72E-01	7,14E-02		GGT7
Dermatan Sulfate Degradation (Metazoa)	6,72E-01	7,14E-02		MGEA5
Superpathway of Melatonin Degradation	6,58E-01	3,85E-02		CYP1A1,CYP2B6
Regulation of eIF4 and p70S6K Signaling	6,57E-01	2,82E-02		PPP2R5B,RPS15A,EIF4A2,PRKCZ
Telomerase Signaling	6,54E-01	3,12E-02		PPP2R5B,HDAC10,HDAC5
Fatty Acid α-oxidation	6,46E-01	6,67E-02		ALDH1A1
Oxidative Ethanol Degradation III	6,46E-01	6,67E-02		ALDH1A1
Neuropathic Pain Signaling In Dorsal Horn Neurons	6,28E-01	3,03E-02		CAMK1D,PLCH2,PRKCZ
Tryptophan Degradation X (Mammalian, via Tryptamine)	6,21E-01	6,25E-02		ALDH1A1
Glutathione Redox Reactions I	5,99E-01	5,88E-02		MGST1
Ethanol Degradation IV	5,99E-01	5,88E-02		ALDH1A1
Gap Junction Signaling	5,96E-01	2,65E-02		DBN1,CSNK1D,PLCH2,PRKCZ
Calcium-induced T Lymphocyte Apoptosis	5,89E-01	3,45E-02		HLA-DMA,PRKCZ
ErbB4 Signaling	5,89E-01	3,45E-02		APH1B,PRKCZ
Activation of IRF by Cytosolic Pattern Recognition Receptors	5,69E-01	3,33E-02		DHX58,IRF9
Dopamine-DARPP32 Feedback in cAMP Signaling	5,6E-01	2,55E-02		PPP2R5B,CSNK1D,PLCH2,PRKCZ
Eicosanoid Signaling	5,59E-01	3,28E-02		PLA2G16,RARRES3
Sphingosine-1-phosphate Signaling	5,58E-01	2,78E-02		RHOU,SMPD1,PLCH2
Tryptophan Degradation III (Eukaryotic)	5,57E-01	5,26E-02		HSD17B8
Estrogen-Dependent Breast Cancer Signaling	5,49E-01	3,23E-02		HSD17B8,HSD17B14
PXR/RXR Activation	5,39E-01	3,17E-02		ALDH1A1,CYP2B6
ERK5 Signaling	5,39E-01	3,17E-02		RPS6KA2,PRKCZ
Cell Cycle: G1/S Checkpoint Regulation	5,39E-01	3,17E-02		HDAC10,HDAC5
Hypoxia Signaling in the Cardiovascular System	5,39E-01	3,17E-02		CSNK1D,UBE2L6
Dopamine Degradation	5,21E-01	4,76E-02		ALDH1A1
NAD Salvage Pathway II	5,21E-01	4,76E-02		NMRK1
Role of MAPK Signaling in the Pathogenesis of Influenza	5,12E-01	3,03E-02		PLA2G16,RARRES3
Polyamine Regulation in Colon Cancer	5,04E-01	4,55E-02		SAT2
Melatonin Signaling	4,95E-01	2,94E-02		PLCH2,PRKCZ
p70S6K Signaling	4,91E-01	2,54E-02		PPP2R5B,PLCH2,PRKCZ
Differential Regulation of Cytokine Production in Intestinal Epithelial Cells by IL-17A and IL-17F	4,88E-01	4,35E-02		LCN2
Growth Hormone Signaling	4,86E-01	2,9E-02		RPS6KA2,PRKCZ
Lipid Antigen Presentation by CD1	4,73E-01	4,17E-02		PSAP
Caveolar-mediated Endocytosis Signaling	4,62E-01	2,78E-02		FLNB,FLOT1
Adipogenesis pathway	4,55E-01	2,42E-02		HDAC10,FGFR2,HDAC5
ILK Signaling	4,35E-01	2,21E-02		FLNB,PPP2R5B,RHOU,DSP
HER-2 Signaling in Breast Cancer	4,32E-01	2,63E-02		ERBB3,PRKCZ
VEGF Family Ligand-Receptor Interactions	4,32E-01	2,63E-02		PRKCZ,JMJD7-PLA2G4B
IL-15 Production	4,32E-01	3,7E-02		PRKCZ
Cdc42 Signaling	4,28E-01	2,33E-02		HLA-DMA,EXOC3,PRKCZ
B Cell Development	4,2E-01	3,57E-02		HLA-DMA
Thrombin Signaling	4,09E-01	2,14E-02	2,000	CAMK1D,RHOU,PLCH2,PRKCZ
Fatty Acid β-oxidation I	4,08E-01	3,45E-02		HSD17B8
Retinoate Biosynthesis I	3,97E-01	3,33E-02		ALDH1A1
Ethanol Degradation II	3,97E-01	3,33E-02		ALDH1A1
Breast Cancer Regulation by Stathmin1	3,96E-01	2,11E-02		CAMK1D,PPP2R5B,ARHGEF17,PRKCZ
Noradrenaline and Adrenaline Degradation	3,76E-01	3,12E-02		ALDH1A1
Complement System	3,76E-01	3,12E-02		CFB
ErbB Signaling	3,74E-01	2,35E-02		ERBB3,PRKCZ
Neuregulin Signaling	3,68E-01	2,33E-02		ERBB3,PRKCZ
Circadian Rhythm Signaling	3,66E-01	3,03E-02		CSNK1D
TWEAK Signaling	3,66E-01	3,03E-02		TNFRSF25
MIF-mediated Glucocorticoid Regulation	3,66E-01	3,03E-02		JMJD7-PLA2G4B
Triacylglycerol Biosynthesis	3,66E-01	3,03E-02		PPAPDC1B
Regulation of Actin-based Motility by Rho	3,62E-01	2,3E-02		RHOU,GSN
Gαq Signaling	3,51E-01	2,07E-02		PLD3,RHOU,PRKCZ
Cell Cycle Regulation by BTG Family Proteins	3,47E-01	2,86E-02		PPP2R5B
IL-17A Signaling in Fibroblasts	3,47E-01	2,86E-02		LCN2
Death Receptor Signaling	3,4E-01	2,2E-02		PARP6,TNFRSF25
Interferon Signaling	3,38E-01	2,78E-02		IRF9
Chronic Myeloid Leukemia Signaling	3,34E-01	2,17E-02		HDAC10,HDAC5
Antigen Presentation Pathway	3,29E-01	2,7E-02		HLA-DMA
Fcγ Receptor-mediated Phagocytosis in Macrophages and Monocytes	3,29E-01	2,15E-02		PLD3,PRKCZ
Glioma Signaling	3,24E-01	2,13E-02		CAMK1D,PRKCZ
tRNA Charging	3,21E-01	2,63E-02		WARS
Netrin Signaling	3,13E-01	2,56E-02		ABLIM1
Tec Kinase Signaling	3,06E-01	1,92E-02		TNFRSF25,RHOU,PRKCZ
p53 Signaling	3,04E-01	2,04E-02		TP53INP1,CSNK1D
Role of RIG1-like Receptors in Antiviral Innate Immunity	2,98E-01	2,44E-02		DHX58
MIF Regulation of Innate Immunity	2,98E-01	2,44E-02		JMJD7-PLA2G4B
Mechanisms of Viral Exit from Host Cells	2,98E-01	2,44E-02		PRKCZ
Role of IL-17F in Allergic Inflammatory Airway Diseases	2,98E-01	2,44E-02		RPS6KA2
Autoimmune Thyroid Disease Signaling	2,91E-01	2,38E-02		HLA-DMA
Cholecystokinin/Gastrin-mediated Signaling	2,91E-01	1,98E-02		RHOU,PRKCZ
Graft-versus-Host Disease Signaling	2,77E-01	2,27E-02		HLA-DMA
Wnt/β-catenin Signaling	2,71E-01	1,81E-02		PPP2R5B,CSNK1D,TLE1
nNOS Signaling in Neurons	2,64E-01	2,17E-02		PRKCZ
Calcium Signaling	2,58E-01	1,76E-02		CAMK1D,HDAC10,HDAC5
Fc Epsilon RI Signaling	2,57E-01	1,83E-02		PRKCZ,JMJD7-PLA2G4B
RhoGDI Signaling	2,52E-01	1,74E-02		ARHGAP4,RHOU,ARHGEF17
Allograft Rejection Signaling	2,52E-01	2,08E-02		HLA-DMA
CNTF Signaling	2,46E-01	2,04E-02		RPS6KA2
Cell Cycle: G2/M DNA Damage Checkpoint Regulation	2,46E-01	2,04E-02		PRKCZ
Hereditary Breast Cancer Signaling	2,46E-01	1,79E-02		HDAC10,HDAC5
CCR3 Signaling in Eosinophils	2,42E-01	1,77E-02		PRKCZ,JMJD7-PLA2G4B
Type II Diabetes Mellitus Signaling	2,38E-01	1,75E-02		SMPD1,PRKCZ
Nur77 Signaling in T Lymphocytes	2,35E-01	1,96E-02		HLA-DMA
Synaptic Long Term Potentiation	2,31E-01	1,72E-02		PLCH2,PRKCZ
14-3-3-mediated Signaling	2,31E-01	1,72E-02		PLCH2,PRKCZ
Semaphorin Signaling in Neurons	2,3E-01	1,92E-02		RHOU
Serotonin Degradation	2,3E-01	1,92E-02		ALDH1A1
p38 MAPK Signaling	2,28E-01	1,71E-02		RPS6KA2,JMJD7-PLA2G4B
UVB-Induced MAPK Signaling	2,25E-01	1,89E-02		PRKCZ
P2Y Purigenic Receptor Signaling Pathway	2,24E-01	1,69E-02		PLCH2,PRKCZ
PTEN Signaling	2,24E-01	1,69E-02		FGFR2,PRKCZ
OX40 Signaling Pathway	2,2E-01	1,85E-02		HLA-DMA
Thrombopoietin Signaling	2,15E-01	1,82E-02		PRKCZ
Role of CHK Proteins in Cell Cycle Checkpoint Control	2,15E-01	1,82E-02		PPP2R5B
Wnt/Ca+ pathway	2,15E-01	1,82E-02		PLCH2
Actin Nucleation by ARP-WASP Complex	2,1E-01	1,79E-02		RHOU
ErbB2-ErbB3 Signaling	2,1E-01	1,79E-02		ERBB3
Glioma Invasiveness Signaling	2,06E-01	1,75E-02		RHOU
Myc Mediated Apoptosis Signaling	2,01E-01	1,72E-02		PRKCZ
Retinoic acid Mediated Apoptosis Signaling	1,97E-01	1,69E-02		PARP6
