# Supplementary material for: Fasting potentiates the anticancer activity of tyrosine kinase inhibitors by strengthening MAPK signaling inhibition
Source: Oncotarget. 2015 Mar 18;6(14):11820–32. doi: 10.18632/oncotarget.3689 (PMC4494907; doi:10.18632/oncotarget.3689)
Supplement: Supplementary file 3 [file oncotarget-06-11820-s003.xls]

## Sheet: Common Genes
Common Genes in the first top four GO Categories of cells treated with starvation or with crizotinib
Symbol	Entrez Gene Name	Agilent	p-value Starvation	Fold Change Starvation	p-value Crizotinib	Fold Change Crizotinib
BARD1	BRCA1 associated RING domain 1	A_23_P67771	8,37E-10	-2,176	1,01E-07	-1,439
BLM	Bloom syndrome, RecQ helicase-like	A_23_P88630	6,98E-09	-2,192	1,10E-08	-2,144
BRCA1	breast cancer 1, early onset	A_23_P207400	6,08E-07	-1,331	4,38E-08	-1,743
CCNB1	cyclin B1	A_23_P122197	1,51E-10	-3,041	1,48E-10	-3,103
CCNB2	cyclin B2	A_23_P65757	9,31E-12	-2,584	2,30E-11	-2,447
CDC20	cell division cycle 20	A_23_P149200	6,85E-08	-2,318	5,24E-09	-2,986
CDC25A	cell division cycle 25A	A_24_P397107	1,26E-11	-2,232	6,36E-11	-1,900
CDC25B	cell division cycle 25B	A_23_P210726	1,44E-05	-1,196	3,25E-07	-1,776
CDC25C	cell division cycle 25C	A_23_P70249	7,27E-08	-1,971	1,17E-08	-2,374
CDC45	cell division cycle 45	A_23_P57379	7,58E-09	-2,517	1,45E-08	-2,417
CDC6	cell division cycle 6	A_23_P49972	1,15E-06	-2,026	1,52E-07	-2,522
CDC7	cell division cycle 7	A_23_P148807	5,49E-09	-1,333
CDK1	cyclin-dependent kinase 1	A_23_P138507	9,98E-11	-3,019	1,12E-10	-3,044
CDK2	cyclin-dependent kinase 2	A_23_P98898	3,46E-09	-1,685	2,14E-08	-1,459
CDT1	chromatin licensing and DNA replication factor 1	A_23_P37704			1,94E-04	-1,192
CHEK1	checkpoint kinase 1	A_23_P116123	3,34E-10	-2,241	5,25E-10	-2,170
CHEK2	checkpoint kinase 2	A_23_P109452	5,40E-08	-1,568	5,19E-08	-1,606
CLSPN	claspin	A_23_P126212	6,81E-12	-2,047	1,50E-11	-1,974
DBF4	DBF4 zinc finger	A_23_P254612	1,26E-09	-1,421	3,12E-10	-1,663
E2F1	E2F transcription factor 1	A_23_P80032	4,54E-11	-2,788	1,08E-10	-2,594
E2F2	E2F transcription factor 2	A_23_P408955	3,44E-10	-1,674	1,08E-07	-1,004
ESPL1	extra spindle pole bodies homolog 1 (S. cerevisiae)	A_23_P32707	1,20E-08	-2,553	5,63E-09	-2,791
FANCA	Fanconi anemia, complementation group A	A_23_P206441	2,42E-10	-1,469	4,00E-10	-1,416
FANCD2	Fanconi anemia, complementation group D2	A_32_P24165	1,06E-06	-1,265	1,85E-07	-1,533
FANCG	Fanconi anemia, complementation group G	A_23_P71644	2,82E-09	-1,432	5,65E-09	-1,371
FBXO5	F-box protein 5	A_23_P8241	5,34E-05	-1,394	5,41E-05	-1,444
HSP90AA1	heat shock protein 90kDa alpha (cytosolic), class A member 1	A_24_P145377	6,15E-07	-1,543	2,42E-05	-1,113
KIF11	kinesin family member 11	A_23_P52278	6,00E-11	-2,181	6,36E-11	-2,268
KIF23	kinesin family member 23	A_23_P48835	3,99E-09	-2,601	1,56E-09	-2,884
MCM2	minichromosome maintenance complex component 2	A_32_P103633	2,87E-10	-2,199	2,13E-09	-1,843
MCM3	minichromosome maintenance complex component 3	A_23_P7873	6,81E-12	-2,325	7,65E-11	-1,735
MCM4	minichromosome maintenance complex component 4	A_23_P370989	4,31E-10	-2,674	2,14E-09	-2,342
MCM5	minichromosome maintenance complex component 5	A_23_P132277	9,45E-10	-1,789	6,52E-09	-1,527
MCM6	minichromosome maintenance complex component 6	A_23_P90612	7,92E-12	-3,212	3,97E-10	-2,114
MCM7	minichromosome maintenance complex component 7	A_23_P93690	9,11E-07	-1,147	6,11E-07	-1,226
MSH6	mutS homolog 6	A_23_P102202	1,95E-09	-1,645
ORC1	origin recognition complex, subunit 1	A_23_P45799	2,02E-09	-2,219	2,02E-09	-2,258
ORC6	origin recognition complex, subunit 6	A_23_P100344	6,31E-10	-1,729	7,07E-10	-1,741
PCNA	proliferating cell nuclear antigen	A_23_P28886	2,11E-11	-2,412	1,71E-10	-1,922
PKMYT1	protein kinase, membrane associated tyrosine/threonine 1	A_24_P105102	2,38E-07	-2,201	6,59E-08	-2,534
PLK1	polo-like kinase 1	A_24_P313504	4,96E-09	-2,859	1,29E-09	-3,295
PLK2	polo-like kinase 2	A_23_P30254			4,61E-04	-1,130
PLK4	polo-like kinase 4	A_24_P912925	4,06E-09	-1,093	1,51E-09	-1,219
PPP2R1B	protein phosphatase 2, regulatory subunit A, beta	A_23_P52793	2,30E-08	-1,121
PRC1	protein regulator of cytokinesis 1	A_23_P206059	6,54E-11	-2,770	9,55E-11	-2,718
PTTG1	pituitary tumor-transforming 1	A_23_P7636	1,26E-11	-2,838	3,50E-11	-2,652
RBL1	retinoblastoma-like 1	A_23_P28733	7,99E-10	-1,604	1,02E-09	-1,595
RFC2	replication factor C (activator 1) 2, 40kDa	A_23_P93823	8,61E-06	-1,427	1,38E-06	-1,764
RFC3	replication factor C (activator 1) 3, 38kDa	A_23_P14193	1,69E-08	-1,688	4,88E-09	-1,929
RFC4	replication factor C (activator 1) 4, 37kDa	A_23_P18196	5,49E-07	-1,026	3,80E-07	-1,094
RFC5	replication factor C (activator 1) 5, 36.5kDa	A_23_P95302	1,15E-10	-2,232	1,77E-10	-2,165
RPA1	replication protein A1, 70kDa	A_23_P107073	2,42E-08	-1,135
RPA3	replication protein A3, 14kDa	A_23_P256455	1,08E-09	-1,242
SLC19A1	solute carrier family 19 (folate transporter), member 1	A_23_P29083			3,21E-07	-1,303
TOPBP1	topoisomerase (DNA) II binding protein 1	A_23_P159390	4,37E-09	-1,390	6,99E-09	-1,356
WEE1	WEE1 G2 checkpoint kinase	A_23_P127926	5,81E-08	-1,461	6,82E-07	-1,191
