# Supplementary material for: Fasting potentiates the anticancer activity of tyrosine kinase inhibitors by strengthening MAPK signaling inhibition
Source: Oncotarget. 2015 Mar 18;6(14):11820–32. doi: 10.18632/oncotarget.3689 (PMC4494907; doi:10.18632/oncotarget.3689)
Supplement: Supplementary file 4 [file oncotarget-06-11820-s004.xls]

## Sheet: Sheet0
Functional Categorization of DEGs of cells treated with starvation plus crizotinib vs. crizotinib alone
Ingenuity Canonical Pathways	-log(p-value)	Ratio	z-score	Molecules
Cell Cycle Control of Chromosomal Replication	7,49E00	2,59E-01		MCM5,MCM3,MCM6,CDC45,MCM2,CDC7,MCM4
Superpathway of Cholesterol Biosynthesis	6,06E00	2,22E-01		FDPS,EBP,ACAT2,DHCR24,IDI1,HMGCS1
Superpathway of Geranylgeranyldiphosphate Biosynthesis I (via Mevalonate)	4,41E00	2,5E-01		FDPS,ACAT2,IDI1,HMGCS1
Mevalonate Pathway I	3,4E00	2,5E-01		ACAT2,IDI1,HMGCS1
Role of IL-17A in Psoriasis	3,29E00	2,31E-01		S100A9,S100A8,DEFB4A/DEFB4B
Trans, trans-farnesyl Diphosphate Biosynthesis	3,03E00	5E-01		FDPS,IDI1
Cell Cycle Regulation by BTG Family Proteins	3,03E00	1,14E-01		CCNE1,E2F1,BTG1,E2F2
Role of BRCA1 in DNA Damage Response	2,9E00	7,81E-02	1,000	RAD51,E2F1,BARD1,BLM,E2F2
Estrogen-mediated S-phase Entry	2,49E00	1,25E-01		CCNE1,E2F1,E2F2
Unfolded protein response	2,36E00	7,55E-02		SYVN1,INSIG1,PPP1R15A,HSPA2
Embryonic Stem Cell Differentiation into Cardiac Lineages	2,18E00	2E-01		SOX2,HOXB5
Ketogenesis	2,18E00	2E-01		ACAT2,HMGCS1
Androgen Biosynthesis	2,02E00	1,67E-01		EBP,AKR1C3
Pancreatic Adenocarcinoma Signaling	1,96E00	4,72E-02		RAD51,CCNE1,E2F1,PLD6,E2F2
Cholesterol Biosynthesis I	1,95E00	1,54E-01		EBP,DHCR24
Cholesterol Biosynthesis II (via 24,25-dihydrolanosterol)	1,95E00	1,54E-01		EBP,DHCR24
Cholesterol Biosynthesis III (via Desmosterol)	1,95E00	1,54E-01		EBP,DHCR24
Aldosterone Signaling in Epithelial Cells	1,91E00	3,97E-02		NEDD4,SGK1,DNAJC12,DNAJC10,HSPA2,HSPB1
Glutamate Removal from Folates	1,9E00	1E00		GGH
Hereditary Breast Cancer Signaling	1,87E00	4,46E-02		RAD51,GADD45G,E2F1,BARD1,BLM
Glutathione Redox Reactions I	1,72E00	1,18E-01		GPX3,GPX8
GADD45 Signaling	1,63E00	1,05E-01		CCNE1,GADD45G
Tryptophan Degradation III (Eukaryotic)	1,63E00	1,05E-01		ACAT2,IDO1
Aryl Hydrocarbon Receptor Signaling	1,55E00	3,7E-02		TGM2,CCNE1,E2F1,ALDH3A1,HSPB1
Phospholipases	1,52E00	5,56E-02		PLA2G10,PLA2G4C,PLD6
Mouse Embryonic Stem Cell Pluripotency	1,51E00	4,26E-02	-2,000	SOX2,ID1,ID2,ID3
Glycolysis I	1,44E00	8,33E-02		FBP1,ALDOC
ATM Signaling	1,42E00	5,08E-02		RAD51,GADD45G,BLM
Gluconeogenesis I	1,41E00	8E-02		FBP1,ALDOC
Eicosanoid Signaling	1,38E00	4,92E-02		AKR1C3,PLA2G10,PLA2G4C
Antiproliferative Role of TOB in T Cell Signaling	1,38E00	7,69E-02		CCNE1,TOB1
Pyridoxal 5'-phosphate Salvage Pathway	1,35E00	4,76E-02		MAP2K6,MAP3K6,SGK1
Cell Cycle: G1/S Checkpoint Regulation	1,35E00	4,76E-02		CCNE1,E2F1,E2F2
Creatine-phosphate Biosynthesis	1,31E00	2,5E-01		CKMT1A/CKMT1B
Geranylgeranyldiphosphate Biosynthesis	1,31E00	2,5E-01		FDPS
Role of MAPK Signaling in the Pathogenesis of Influenza	1,3E00	4,55E-02		MAP2K6,PLA2G10,PLA2G4C
Ethanol Degradation II	1,26E00	6,67E-02		DHRS2,ALDH3A1
p38 MAPK Signaling	1,22E00	3,42E-02	-1,000	MAP2K6,PLA2G10,PLA2G4C,HSPB1
Noradrenaline and Adrenaline Degradation	1,21E00	6,25E-02		DHRS2,ALDH3A1
Pyruvate Fermentation to Lactate	1,21E00	2E-01		LDHA
Serine Biosynthesis	1,21E00	2E-01		PHGDH
dTMP De Novo Biosynthesis	1,21E00	2E-01		TYMS
MIF-mediated Glucocorticoid Regulation	1,19E00	6,06E-02		PLA2G10,PLA2G4C
RhoA Signaling	1,19E00	3,33E-02	0,000	NEDD4,SEPT5,ARHGAP9,CIT
Oncostatin M Signaling	1,17E00	5,88E-02		EPAS1,OSMR
Cyclins and Cell Cycle Regulation	1,14E00	3,9E-02		CCNE1,E2F1,E2F2
Superoxide Radicals Degradation	1,14E00	1,67E-01		SOD2
UDP-N-acetyl-D-glucosamine Biosynthesis II	1,14E00	1,67E-01		GFPT1
Interferon Signaling	1,12E00	5,56E-02		IFITM2,IFITM1
Superpathway of Serine and Glycine Biosynthesis I	1,07E00	1,43E-01		PHGDH
Tryptophan Degradation to 2-amino-3-carboxymuconate Semialdehyde	1,07E00	1,43E-01		IDO1
Ketolysis	1,07E00	1,43E-01		ACAT2
Mineralocorticoid Biosynthesis	1,07E00	1,43E-01		EBP
TR/RXR Activation	1,04E00	3,53E-02		LDLR,AKR1C3,BCL3
MIF Regulation of Innate Immunity	1,03E00	4,88E-02		PLA2G10,PLA2G4C
Dermatan Sulfate Biosynthesis (Late Stages)	1,03E00	4,88E-02		HS3ST1,SULT2B1
RANK Signaling in Osteoclasts	1,03E00	3,49E-02		MAP2K6,CALML5,MAP3K6
Sucrose Degradation V (Mammalian)	1,02E00	1,25E-01		ALDOC
Salvage Pathways of Pyrimidine Deoxyribonucleotides	1,02E00	1,25E-01		TK1
Glucocorticoid Biosynthesis	1,02E00	1,25E-01		EBP
Chondroitin Sulfate Biosynthesis (Late Stages)	9,76E-01	4,55E-02		HS3ST1,SULT2B1
Death Receptor Signaling	9,71E-01	3,3E-02		PARP9,ARHGDIB,HSPB1
Calcium Transport I	9,68E-01	1,11E-01		ATP2B4
Salvage Pathways of Pyrimidine Ribonucleotides	9,5E-01	3,23E-02		MAP2K6,MAP3K6,SGK1
Glioma Signaling	9,39E-01	3,19E-02		CALML5,E2F1,E2F2
Antioxidant Action of Vitamin C	9,39E-01	3,19E-02		PLA2G10,PLA2G4C,PLD6
Methylglyoxal Degradation III	9,25E-01	1E-01		AKR1C3
Glycine Betaine Degradation	9,25E-01	1E-01		DMGDH
Heparan Sulfate Biosynthesis (Late Stages)	9,14E-01	4,17E-02		HS3ST1,SULT2B1
LPS/IL-1 Mediated Inhibition of RXR Function	9,13E-01	2,4E-02		HS3ST1,ABCG1,HMGCS1,ALDH3A1,SULT2B1
Glutaryl-CoA Degradation	8,86E-01	9,09E-02		ACAT2
CD27 Signaling in Lymphocytes	8,71E-01	3,92E-02		MAP2K6,MAP3K6
Nur77 Signaling in T Lymphocytes	8,71E-01	3,92E-02		CALML5,HLA-DQA1
Chondroitin Sulfate Biosynthesis	8,57E-01	3,85E-02		HS3ST1,SULT2B1
Serotonin Degradation	8,57E-01	3,85E-02		DHRS2,ALDH3A1
Histamine Degradation	8,51E-01	8,33E-02		ALDH3A1
Dermatan Sulfate Biosynthesis	8,31E-01	3,7E-02		HS3ST1,SULT2B1
NAD biosynthesis II (from tryptophan)	8,19E-01	7,69E-02		IDO1
Choline Biosynthesis III	8,19E-01	7,69E-02		PLD6
Bile Acid Biosynthesis, Neutral Pathway	8,19E-01	7,69E-02		AKR1C3
Role of CHK Proteins in Cell Cycle Checkpoint Control	8,18E-01	3,64E-02		E2F1,E2F2
Heparan Sulfate Biosynthesis	8,18E-01	3,64E-02		HS3ST1,SULT2B1
Fc Epsilon RI Signaling	8,01E-01	2,75E-02		MAP2K6,PLA2G10,PLA2G4C
DNA Double-Strand Break Repair by Homologous Recombination	7,89E-01	7,14E-02		RAD51
nNOS Signaling in Skeletal Muscle Cells	7,89E-01	7,14E-02		CALML5
Isoleucine Degradation I	7,89E-01	7,14E-02		ACAT2
Leukotriene Biosynthesis	7,89E-01	7,14E-02		GGTLC1
γ-glutamyl Cycle	7,89E-01	7,14E-02		GGTLC1
Calcium-induced T Lymphocyte Apoptosis	7,82E-01	3,45E-02		CALML5,HLA-DQA1
Phospholipase C Signaling	7,78E-01	2,16E-02		TGM2,CALML5,PLA2G10,PLA2G4C,PLD6
CCR3 Signaling in Eosinophils	7,69E-01	2,65E-02		CALML5,PLA2G10,PLA2G4C
Sperm Motility	7,69E-01	2,65E-02		CALML5,PLA2G10,PLA2G4C
CDP-diacylglycerol Biosynthesis I	7,62E-01	6,67E-02		LPCAT4
Fatty Acid α-oxidation	7,62E-01	6,67E-02		ALDH3A1
Oxidative Ethanol Degradation III	7,62E-01	6,67E-02		ALDH3A1
Tryptophan Degradation X (Mammalian, via Tryptamine)	7,37E-01	6,25E-02		ALDH3A1
Putrescine Degradation III	7,37E-01	6,25E-02		ALDH3A1
Parkinson's Signaling	7,37E-01	6,25E-02		SEPT5
NRF2-mediated Oxidative Stress Response	7,35E-01	2,26E-02		MAP2K6,SOD2,HERPUD1,DNAJC10
Mitotic Roles of Polo-Like Kinase	7,26E-01	3,17E-02		CDC7,PKMYT1
Atherosclerosis Signaling	7,16E-01	2,5E-02		PLA2G10,PLA2G4C,S100A8
Granzyme A Signaling	7,13E-01	5,88E-02		H1F0
Phosphatidylglycerol Biosynthesis II (Non-plastidic)	7,13E-01	5,88E-02		LPCAT4
Ethanol Degradation IV	7,13E-01	5,88E-02		ALDH3A1
LXR/RXR Activation	7,09E-01	2,48E-02		LDLR,ABCG1,S100A8
ERK/MAPK Signaling	6,84E-01	2,15E-02	-1,000	PLA2G10,PLA2G4C,ELK3,HSPB1
Melatonin Signaling	6,77E-01	2,94E-02		MAP2K6,CALML5
DNA damage-induced 14-3-3σ Signaling	6,7E-01	5,26E-02		CCNE1
Protein Ubiquitination Pathway	6,65E-01	1,97E-02		NEDD4,DNAJC12,DNAJC10,HSPA2,HSPB1
Breast Cancer Regulation by Stathmin1	6,63E-01	2,11E-02		CALML5,CCNE1,E2F1,E2F2
Xenobiotic Metabolism Signaling	6,56E-01	1,95E-02		MAP2K6,MAP3K6,HS3ST1,ALDH3A1,SULT2B1
Role of Lipids/Lipid Rafts in the Pathogenesis of Influenza	6,5E-01	5E-02		FDPS
Small Cell Lung Cancer Signaling	6,49E-01	2,82E-02		CCNE1,E2F1
Ovarian Cancer Signaling	6,49E-01	2,31E-02		RAD51,MMP7,E2F1
IL-17 Signaling	6,4E-01	2,78E-02		MAP2K6,DEFB4A/DEFB4B
Dopamine Degradation	6,32E-01	4,76E-02		ALDH3A1
Pyrimidine Deoxyribonucleotides De Novo Biosynthesis I	6,32E-01	4,76E-02		TYMS
eNOS Signaling	6,18E-01	2,22E-02		AQP3,CALML5,HSPA2
VEGF Family Ligand-Receptor Interactions	6,06E-01	2,63E-02		PLA2G10,PLA2G4C
Differential Regulation of Cytokine Production in Intestinal Epithelial Cells by IL-17A and IL-17F	5,98E-01	4,35E-02		DEFB4A/DEFB4B
Glutathione-mediated Detoxification	5,98E-01	4,35E-02		GGH
Regulation of IL-2 Expression in Activated and Anergic T Lymphocytes	5,9E-01	2,56E-02		CALML5,TOB1
Prostate Cancer Signaling	5,75E-01	2,5E-02		CCNE1,E2F1
Role of JAK family kinases in IL-6-type Cytokine Signaling	5,67E-01	4E-02		OSMR
Glioblastoma Multiforme Signaling	5,61E-01	2,07E-02		CCNE1,E2F1,E2F2
Gαq Signaling	5,61E-01	2,07E-02		CALML5,RGS2,PLD6
Bladder Cancer Signaling	5,31E-01	2,33E-02		MMP7,E2F1
B Cell Development	5,25E-01	3,57E-02		HLA-DQA1
Cardiac Hypertrophy Signaling	5,23E-01	1,82E-02	-2,000	MAP2K6,CALML5,MAP3K6,HSPB1
Role of p14/p19ARF in Tumor Suppression	5,12E-01	3,45E-02		E2F1
Retinoate Biosynthesis I	5E-01	3,33E-02		AKR1C3
Chronic Myeloid Leukemia Signaling	4,92E-01	2,17E-02		E2F1,E2F2
Signaling by Rho Family GTPases	4,73E-01	1,72E-02	0,000	NEDD4,SEPT5,CIT,CDH6
Telomerase Signaling	4,68E-01	2,08E-02		E2F1,ELK3
Triacylglycerol Biosynthesis	4,67E-01	3,03E-02		LPCAT4
IGF-1 Signaling	4,62E-01	2,06E-02		NEDD4,CYR61
Wnt/β-catenin Signaling	4,6E-01	1,81E-02		SOX2,MMP7,SOX9
p53 Signaling	4,56E-01	2,04E-02		GADD45G,E2F1
IL-9 Signaling	4,56E-01	2,94E-02		BCL3
Stearate Biosynthesis I (Animals)	4,56E-01	2,94E-02		DHCR24
Endothelin-1 Signaling	4,55E-01	1,8E-02		PLA2G10,PLA2G4C,PLD6
Acute Phase Response Signaling	4,51E-01	1,79E-02		MAP2K6,SOD2,OSMR
HIF1α Signaling	4,45E-01	2E-02		MMP7,LDHA
B Cell Receptor Signaling	4,39E-01	1,75E-02		MAP2K6,CALML5,MAP3K6
Estrogen Biosynthesis	4,36E-01	2,78E-02		AKR1C3
RhoGDI Signaling	4,35E-01	1,74E-02		ARHGAP9,CDH6,ARHGDIB
iCOS-iCOSL Signaling in T Helper Cells	4,29E-01	1,94E-02		CALML5,HLA-DQA1
Antigen Presentation Pathway	4,27E-01	2,7E-02		HLA-DQA1
Notch Signaling	4,27E-01	2,7E-02		CNTN1
HGF Signaling	4,24E-01	1,92E-02		MAP3K6,ELK3
Inhibition of Matrix Metalloproteases	4,18E-01	2,63E-02		MMP7
Type I Diabetes Mellitus Signaling	4,14E-01	1,89E-02		MAP2K6,HLA-DQA1
Corticotropin Releasing Hormone Signaling	4,09E-01	1,87E-02		CALML5,IVL
Gαs Signaling	4,04E-01	1,85E-02		HCAR3,RGS2
Role of PKR in Interferon Induction and Antiviral Response	4,01E-01	2,5E-02		MAP2K6
Transcriptional Regulatory Network in Embryonic Stem Cells	4,01E-01	2,5E-02		SOX2
Mechanisms of Viral Exit from Host Cells	3,92E-01	2,44E-02		NEDD4
Melanoma Signaling	3,85E-01	2,38E-02		E2F1
Autoimmune Thyroid Disease Signaling	3,85E-01	2,38E-02		HLA-DQA1
CD28 Signaling in T Helper Cells	3,8E-01	1,77E-02		CALML5,HLA-DQA1
PKCθ Signaling in T Lymphocytes	3,8E-01	1,77E-02		MAP3K6,HLA-DQA1
iNOS Signaling	3,77E-01	2,33E-02		CALML5
Graft-versus-Host Disease Signaling	3,69E-01	2,27E-02		HLA-DQA1
IL-6 Signaling	3,67E-01	1,72E-02		MAP2K6,HSPB1
Role of Oct4 in Mammalian Embryonic Stem Cell Pluripotency	3,62E-01	2,22E-02		SOX2
nNOS Signaling in Neurons	3,55E-01	2,17E-02		CALML5
Allograft Rejection Signaling	3,41E-01	2,08E-02		HLA-DQA1
PI3K Signaling in B Lymphocytes	3,38E-01	1,63E-02		CALML5,ATF5
Cell Cycle: G2/M DNA Damage Checkpoint Regulation	3,35E-01	2,04E-02		PKMYT1
Adipogenesis pathway	3,34E-01	1,61E-02		TXNIP,SOX9
GNRH Signaling	3,23E-01	1,57E-02		MAP2K6,MAP3K6
OX40 Signaling Pathway	3,05E-01	1,85E-02		HLA-DQA1
Role of IL-17A in Arthritis	3,05E-01	1,85E-02		MAP2K6
Regulation of Cellular Mechanics by Calpain Protease	2,99E-01	1,82E-02		CCNE1
Synaptic Long Term Depression	2,94E-01	1,48E-02		PLA2G10,PLA2G4C
Glutamate Receptor Signaling	2,94E-01	1,79E-02		CALML5
cAMP-mediated signaling	2,9E-01	1,39E-02		HCAR3,CALML5,RGS2
Retinoic acid Mediated Apoptosis Signaling	2,79E-01	1,69E-02		PARP9
Huntington's Disease Signaling	2,65E-01	1,33E-02		TGM2,SGK1,HSPA2
PCP pathway	2,64E-01	1,61E-02		HSPB1
ERK5 Signaling	2,6E-01	1,59E-02		SGK1
Hypoxia Signaling in the Cardiovascular System	2,6E-01	1,59E-02		LDHA
CD40 Signaling	2,55E-01	1,56E-02		MAP2K6
IL-17A Signaling in Airway Cells	2,55E-01	1,56E-02		DEFB4A/DEFB4B
Non-Small Cell Lung Cancer Signaling	2,51E-01	1,54E-02		E2F1
CCR5 Signaling in Macrophages	2,42E-01	1,49E-02		CALML5
T Helper Cell Differentiation	2,42E-01	1,49E-02		HLA-DQA1
Neurotrophin/TRK Signaling	2,42E-01	1,49E-02		MAP2K6
IL-10 Signaling	2,38E-01	1,47E-02		MAP2K6
Chemokine Signaling	2,38E-01	1,47E-02		CALML5
TREM1 Signaling	2,34E-01	1,45E-02		DEFB4A/DEFB4B
Germ Cell-Sertoli Cell Junction Signaling	2,32E-01	1,28E-02		MAP2K6,MAP3K6
PEDF Signaling	2,27E-01	1,41E-02		SOD2
Toll-like Receptor Signaling	2,23E-01	1,39E-02		MAP2K6
LPS-stimulated MAPK Signaling	2,19E-01	1,37E-02		MAP2K6
IL-4 Signaling	2,19E-01	1,37E-02		HLA-DQA1
Acute Myeloid Leukemia Signaling	2,09E-01	1,32E-02		MAP2K6
HER-2 Signaling in Breast Cancer	2,09E-01	1,32E-02		CCNE1
