# Supplementary material for: Fasting potentiates the anticancer activity of tyrosine kinase inhibitors by strengthening MAPK signaling inhibition
Source: Oncotarget. 2015 Mar 18;6(14):11820–32. doi: 10.18632/oncotarget.3689 (PMC4494907; doi:10.18632/oncotarget.3689)
Supplement: Supplementary file 5 [file oncotarget-06-11820-s005.xls]

## Sheet: Sheet0
Upstream Regulator	Fold Change	Molecule Type	Predicted Activation State	Activation z-score	p-value of overlap	Target molecules in dataset
E2F6		transcription regulator	Activated	3,162	3,27E-12	CCNE1,CDC45,CDC7,E2F1,E2F2,GINS2,GMNN,MCM2,MCM3,MCM5,RAD51
E2f		group	Inhibited	-3,000	5,27E-11	CCNE1,CDC45,CDC7,E2F2,EPAS1,GINS2,GMNN,MCM2,MCM5,MYBL2,RAD51,TYMS
TNF		cytokine		-1,581	6,25E-09	ADAM8,BCL3,DEFB4A/DEFB4B,HCAR3,HPGD,IDO1,MCM3,MMD,MVP,OSMR,P2RY6,PHGDH,PI3,PKMYT1,PPP1R15A,PRSS23,RGS2,RGS20,S100A8,S100A9,SOD2,SOX9
E2F4		transcription regulator			2,82E-08	ASF1B,BARD1,E2F1,E2F2,ID3,MCM3,MCM5,MCM6,MYBL2,RAD51,RAD54L,TK1,UBE2T
TP53		transcription regulator		1,199	4,35E-07	ANXA4,BCL3,BTG1,CDC7,E2F1,FDPS,FGFBP1,FKBP1B,HLA-DQA1,HMGCS1,HS3ST1,ID1,ID2,LDHA,MAP2K6,MCM2,MCM3,MCM4,MCM6,S100A4,SOD2
IgG		complex	Activated	2,530	6,50E-07	EMP1,FGFBP1,HSPB1,IFITM1,IVL,LDLR,PPP1R15A,TACSTD2,TOB1,ZFP36
NPPB		other	Activated	2,213	1,43E-06	ACAT2,EBP,HMGCS1,IDI1,LDLR
DPY30		other			3,33E-06	E2F1,E2F2,ID1,ID3
PDGF BB		complex		-1,414	3,39E-06	BCL3,CYR61,KLF10,PPP1R15A,RGS2,SGK1,TOB1,ZFP36
MYC		transcription regulator			4,62E-06	CCNE1,E2F1,FBXO32,HSPB1,ID2,KLF10,LDHA,RAD51,SOX9,TXNIP,TYMS
RB1		transcription regulator			7,02E-06	CCNE1,E2F1,ID1,IVL,MCM6,MYBL2,RAD51,TYMS
CCND1		transcription regulator		-1,980	7,69E-06	AQP3,CCNE1,CDC45,CDCA7,DTL,E2F1,RAD51,RGS2,SCG5,TYMS
SIN3B		transcription regulator			7,70E-06	FBXO32,KLF10,TXNIP,TYMS
KDM5A		transcription regulator		0,762	1,53E-05	CCNE1,E2F1,MCM2,MCM3
E2F1	-1,724	transcription regulator			1,80E-05	CCNE1,E2F1,ID3,MCM3,MCM5,MCM6,MYBL2,RAD51,RAD54L,TK1
AR		ligand-dependent nuclear receptor		0,378	3,22E-05	AKR1C3,AQP3,DHCR24,MCM2,MCM4,NUPR1,SLC43A1,ZWINT
TGFB1		growth factor		-0,908	3,67E-05	BARD1,BCL3,CRIP2,E2F1,ELK3,ID1,MSMB,MYBL2,S100A4,SCG5,TGM2,ZFP36,ZWINT
CLDN7		other		-1,890	3,98E-05	ALDH3A1,ARHGDIB,PHGDH,PKMYT1,SERP1,SPRR3,TRIM31
MAX		transcription regulator			4,62E-05	E2F1,FBXO32,ID2,KLF10,TXNIP
PDX1		transcription regulator			5,31E-05	KLF10,PHGDH,PRSS23,TSPAN8,TXNIP
ERBB2		kinase			8,43E-05	BARD1,BCL3,CCNE1,ELK3,ID1,MSMB,MYBL2,SCG5,ZWINT
SND1		enzyme			8,59E-05	ADIRF,ALDH3A1,EMP1,ID1
TP63		transcription regulator		-0,848	1,15E-04	BLM,CSTA,CYR61,PI3,RAD51,S100A4,S100A8,SPRR3
MNT		transcription regulator			1,18E-04	FBXO32,KLF10,TXNIP
CYP1B1		enzyme			1,18E-04	CCNE1,MCM4,RAD51
SMAD1/5		group			1,30E-04	ID1,ID2
CYBA		enzyme			1,30E-04	EPAS1,SOD2
FOXO3		transcription regulator		-0,294	1,58E-04	DEFB4A/DEFB4B,FBXO32,SGK1,SOD2,TXNIP
KDM5B		transcription regulator	Activated	2,621	1,73E-04	DHCR24,E2F1,INSIG1,MCM2,MCM3,SOX9,SWAP70
E2F3		transcription regulator			1,75E-04	E2F1,E2F2,MYBL2,TK1
NUPR1	1,770	transcription regulator	Activated	3,500	2,08E-04	ALDOC,BLM,BRI3BP,BTG1,CYR61,DHCR24,E2F8,FAM111B,HOXB5,HSPA2,MMD,PARP9,PPP1R15A,RAD51,SIPA1L2,TOB1
Growth hormone		group	Inhibited	-2,000	2,16E-04	KLF10,LDLR,PPP1R15A,SGK1,TXNIP
TCF		group			2,20E-04	ECM1,ID3,IDO1,IFITM1,MMP7,TSPAN8
CEBPA		transcription regulator		-1,890	3,81E-04	BTG1,GGH,HCAR3,ID2,RGS2,S100A9,SOD2
ARF1		enzyme			3,88E-04	E2F1,MCM6
EP300		transcription regulator			4,11E-04	CCNE1,E2F1,MMD,SOD2,SOX2
SBDS		other			4,34E-04	AKR1C3,FA2H,FBXO32,HOXB6,ID1,PPP1R15A
miR-34a-5p (and other miRNAs w/seed GGCAGUG)		mature microrna		1,993	4,68E-04	E2F1,E2F2,MCM3,SOX2
SMARCA4		transcription regulator			5,47E-04	ARHGDIB,ATP2B4,E2F1,HKDC1,HPGD,ID3,IFITM1,TACSTD2
CDX2		transcription regulator			7,39E-04	FUT2,HOXB5,SOX2,SOX9
SMARCA2		transcription regulator			7,43E-04	CCNE1,E2F1,TYMS
BMPR2		kinase			7,71E-04	ID1,ID2
FOXO1		transcription regulator		-0,322	8,29E-04	DEFB4A/DEFB4B,FBXO32,MCM5,SGK1,TXNIP
JAK1		kinase			8,94E-04	DEFB4A/DEFB4B,OSMR,TNS4
ERN1		kinase			9,10E-04	CDH6,CNTN1,IFITM1,MPZL2
CTNNB1		transcription regulator			1,07E-03	ECM1,ID3,IDO1,IFITM1,MMP7,SGK1,TSPAN8
IL6		cytokine		-1,736	1,14E-03	CCNE1,E2F1,E2F2,LDLR,SGK1,TGM2
HISTONE		group			1,28E-03	ATF5,HPGD
HOXB3		transcription regulator			1,28E-03	HOXB5,HOXB6
NEU3		enzyme			1,28E-03	CLIC3,MMP7
YBX1		transcription regulator			1,46E-03	DEFB4A/DEFB4B,ID1,MVP
BMP10		growth factor			1,90E-03	ID1,ID2
SIN3A		transcription regulator			1,94E-03	FBXO32,KLF10,TXNIP
EPAS1	-1,154	transcription regulator			2,13E-03	ALDOC,CKMT1A/CKMT1B,CORO1A,SOX9,TMEM45A
MYCN		transcription regulator			2,21E-03	E2F1,ID2,LDHA
UHRF2		enzyme			2,51E-03	CCNE1,CRIP2,HRK
RBL1		transcription regulator			3,17E-03	E2F1,MYBL2,TYMS
RBL2		other			3,17E-03	E2F1,MYBL2,TYMS
HIF1A		transcription regulator			3,39E-03	ALDOC,CORO1A,CYR61,EPAS1,LDHA,SOX9,TMEM45A
BCL3	-1,289	transcription regulator			3,49E-03	ID1,ID2
NCOA2		transcription regulator			3,49E-03	BCAS1,MYB
BTG2		transcription regulator			3,49E-03	CCNE1,SOD2
Notch		group			3,54E-03	ID1,ID2,IVL
EGFR		kinase			3,61E-03	E2F1,E2F2,MYBL2,TGM2
EIF2AK2		kinase	Inhibited	-2,000	3,86E-03	IFITM1,IFITM2,PARP9,SOD2
CDK4		kinase			4,17E-03	AQP3,CDC45,CDCA7,DTL,RGS2,SCG5
MITF		transcription regulator			4,34E-03	FBXO32,SOX9,TXNIP
GDF2		growth factor			4,45E-03	ID1,ID2
PAX8		transcription regulator			4,45E-03	E2F1,MCM3
EZH2		transcription regulator			4,53E-03	HOXB5,HOXB6,MPZL2,PKMYT1,S100A4
Cg		complex		-1,387	4,95E-03	BLM,DTL,ELK3,EMP1,RGS20
SREBF2		transcription regulator			5,53E-03	FDPS,LDLR
STAT5a/b		group			5,75E-03	EMP1,IDI1,MMD
IL2		cytokine		-1,000	6,56E-03	EMP1,GADD45G,IDI1,MMD
LYL1		transcription regulator			6,70E-03	ID1,ID3
LIMA1		other			6,70E-03	ID2,MMP7
UBE2I		enzyme			6,70E-03	SGK1,SOX9
FAS		transmembrane receptor			7,40E-03	PPP1R15A,SOD2,ZFP36
EHF		transcription regulator	Inhibited	-2,000	7,69E-03	E2F1,S100A8,S100A9,SPRR3
MAPK14		kinase			9,36E-03	FGFBP1,SGK1
RNA polymerase II		complex			9,73E-03	ID1,LDLR,MCM3,PKMYT1,SOD2
CREB1		transcription regulator			9,99E-03	CYR61,RGS2,SOD2
